# Supplementary material for: Evaluation of a GDNF-eluting nanofibrous PCL conduit in a mouse model of peripheral nerve injury
Source: RSC Adv. 2026 May 5;16(25):23177–89. doi: 10.1039/d6ra03291e (PMC13141687; doi:10.1039/d6ra03291e)
Supplement: RA-016-D6RA03291E-s001 [file RA-016-D6RA03291E-s001.xlsx]

## Sheet: Results
Sample	Max_x000D_ (N)	Min_x000D_ (N)	Young's Modulus_x000D_ (MPa)	Break_x000D_ (N)	% Break_x000D_ (N)	Average of Troughs (Order 1)_x000D_ (N)	% Break X-Intercept_x000D_ (s)	Username_x000D_	sample name_x000D_ (Prompt For Value - Before Test)
28	25.198	-0.775	0.725	25.198	23.071		23.207	admin	pcl
29	25.149	-0.286	0.766	25.149	23.947		24.15	admin	pcl
31	25.211	-0.204	0.479	25.211	23.691		25.013	admin	pcl
32	25.008	-0.769	0.567	25.008	24.755		26.396	admin	pcl
33	25.173	-0.244	0.367	25.173	24.114		20.484	admin	pcl
Mean	25.148	-0.456	0.581	25.148	23.916	0	23.85
SD	0.082	0.29	0.167	0.082	0.614	0	2.217
Min	25.008	-0.775	0.367	25.008	23.071	0	20.484
Max	25.211	-0.204	0.766	25.211	24.755	0	26.396

## Sheet: Sample 33
Time (s)	Load (N)	Displacement (mm)	Stress (MPa)	Strain (%)	Strain	Stress (MPa)
0	-0.00062207	0	-0.000138238	0	0	-0.000138238
0.02	-0.00062207	0	-0.000138238	0	0	-0.000138238
0.04	-0.000445801	0	-9.90668e-05	0	0	-9.90668e-05
0.06	-0.00053418	0	-0.000118707	0	0	-0.000118707
0.08	-0.000636719	0	-0.000141493	0	0	-0.000141493
0.1	-0.000636719	0	-0.000141493	0	0	-0.000141493
0.12	-0.000254395	0	-5.65321e-05	0	0	-5.65321e-05
0.14	-7.8125e-05	0	-1.73611e-05	0	0	-1.73611e-05
0.16	-3.41797e-05	0	-7.59549e-06	0	0	-7.59549e-06
0.18	0.000201172	0	4.47049e-05	0	0	4.47049e-05
0.2	0.000230957	0	5.13238e-05	0	0	5.13238e-05
0.22	0.000216309	0	4.80686e-05	0	0	4.80686e-05
0.241	0.000466309	0	0.000103624	0	0	0.000103624
0.261	0.000568848	0	0.000126411	0	0	0.000126411
0.281	0.000568848	0	0.000126411	0	0	0.000126411
0.301	0.000348633	0	7.7474e-05	0	0	7.7474e-05
0.321	0.000260254	0	5.78342e-05	0	0	5.78342e-05
0.341	0.000142578	0	3.1684e-05	0	0	3.1684e-05
0.361	0.000319336	0	7.09635e-05	0	0	7.09635e-05
0.381	0.000289551	0	6.43446e-05	0	0	6.43446e-05
0.401	3.95508e-05	0	8.78906e-06	0	0	8.78906e-06
0.421	0.00012793	0	2.84288e-05	0	0	2.84288e-05
0.441	0.000142578	0	3.1684e-05	0	0	3.1684e-05
0.461	-0.000180664	0	-4.01476e-05	0	0	-4.01476e-05
0.481	-0.000195801	0	-4.35113e-05	0	0	-4.35113e-05
0.501	-9.22852e-05	0	-2.05078e-05	0	0	-2.05078e-05
0.521	-0.000107422	0	-2.38715e-05	0	0	-2.38715e-05
0.541	-1.9043e-05	0	-4.23177e-06	0	0	-4.23177e-06
0.561	0.000245605	0	5.4579e-05	0	0	5.4579e-05
0.581	0.000216309	0	4.80686e-05	0	0	4.80686e-05
0.601	0.000187012	0	4.15582e-05	0	0	4.15582e-05
0.621	-0.000180664	0	-4.01476e-05	0	0	-4.01476e-05
0.641	-1.9043e-05	0	-4.23177e-06	0	0	-4.23177e-06
0.661	-1.9043e-05	0	-4.23177e-06	0	0	-4.23177e-06
0.681	0.000245605	0	5.4579e-05	0	0	5.4579e-05
0.701	0.000466309	0	0.000103624	0	0	0.000103624
0.721	0.000407227	0	9.04948e-05	0	0	9.04948e-05
0.741	0.000510254	0	0.00011339	0	0	0.00011339
0.761	0.00037793	0	8.39844e-05	0	0	8.39844e-05
0.781	0.00062793	0	0.00013954	0	0	0.00013954
0.801	0.00070166	0	0.000155924	0	0	0.000155924
0.821	0.000451172	0	0.00010026	0	0	0.00010026
0.841	0.000319336	0	7.09635e-05	0	0	7.09635e-05
0.861	0.00037793	0	8.39844e-05	0	0	8.39844e-05
0.882	0.00037793	0	8.39844e-05	0	0	8.39844e-05
0.902	0.00037793	0	8.39844e-05	0	0	8.39844e-05
0.922	0.000201172	0	4.47049e-05	0	0	4.47049e-05
0.942	-4.39453e-06	0	-9.76563e-07	0	0	-9.76563e-07
0.962	-7.8125e-05	0	-1.73611e-05	0	0	-1.73611e-05
0.982	-0.000136719	0	-3.03819e-05	0	0	-3.03819e-05
1.002	-0.000107422	0	-2.38715e-05	0	0	-2.38715e-05
1.022	-0.000151367	0	-3.36372e-05	0	0	-3.36372e-05
1.042	-0.000151367	0	-3.36372e-05	0	0	-3.36372e-05
1.062	-4.39453e-06	0	-9.76563e-07	0	0	-9.76563e-07
1.082	-0.000166504	0	-3.70009e-05	0	0	-3.70009e-05
1.102	-0.00012207	0	-2.71267e-05	0	0	-2.71267e-05
1.122	-0.000136719	0	-3.03819e-05	0	0	-3.03819e-05
1.142	-0.000225098	0	-5.00217e-05	0	0	-5.00217e-05
1.162	-0.000225098	0	-5.00217e-05	0	0	-5.00217e-05
1.182	-0.000180664	0	-4.01476e-05	0	0	-4.01476e-05
1.202	2.49023e-05	0	5.53385e-06	0	0	5.53385e-06
1.222	5.41992e-05	0	1.20443e-05	0	0	1.20443e-05
1.242	0.000142578	0	3.1684e-05	0	0	3.1684e-05
1.262	0.000187012	0	4.15582e-05	0	0	4.15582e-05
1.282	0.000113281	0	2.51736e-05	0	0	2.51736e-05
1.302	-4.39453e-06	0	-9.76563e-07	0	0	-9.76563e-07
1.322	-0.000151367	0	-3.36372e-05	0	0	-3.36372e-05
1.342	-0.000328125	0.000166667	-7.29167e-05	0.0166667	0.000166667	-7.29167e-05
1.362	-0.00028418	0.000166667	-6.3151e-05	0.0166667	0.000166667	-6.3151e-05
1.382	-0.000210449	0.000166667	-4.67665e-05	0.0166667	0.000166667	-4.67665e-05
1.402	-0.000210449	0.000166667	-4.67665e-05	0.0166667	0.000166667	-4.67665e-05
1.422	-0.00012207	0.000166667	-2.71267e-05	0.0166667	0.000166667	-2.71267e-05
1.442	-0.000136719	0.000166667	-3.03819e-05	0.0166667	0.000166667	-3.03819e-05
1.462	-0.000107422	0.000166667	-2.38715e-05	0.0166667	0.000166667	-2.38715e-05
1.482	3.95508e-05	0.000166667	8.78906e-06	0.0166667	0.000166667	8.78906e-06
1.503	-0.000151367	0.000166667	-3.36372e-05	0.0166667	0.000166667	-3.36372e-05
1.523	-3.41797e-05	0.000166667	-7.59549e-06	0.0166667	0.000166667	-7.59549e-06
1.543	-6.34766e-05	0.000166667	-1.41059e-05	0.0166667	0.000166667	-1.41059e-05
1.563	-9.22852e-05	0.000166667	-2.05078e-05	0.0166667	0.000166667	-2.05078e-05
1.583	-0.00037207	0.000166667	-8.26823e-05	0.0166667	0.000166667	-8.26823e-05
1.603	-0.000416016	0.000166667	-9.24479e-05	0.0166667	0.000166667	-9.24479e-05
1.623	-0.000254395	0.000166667	-5.65321e-05	0.0166667	0.000166667	-5.65321e-05
1.643	-0.000269043	0.000166667	-5.97873e-05	0.0166667	0.000166667	-5.97873e-05
1.663	-0.000313477	0.000333333	-6.96615e-05	0.0333333	0.000333333	-6.96615e-05
1.683	-0.00028418	0.000333333	-6.3151e-05	0.0333333	0.000333333	-6.3151e-05
1.703	-0.000254395	0.000333333	-5.65321e-05	0.0333333	0.000333333	-5.65321e-05
1.723	-0.00028418	0.000333333	-6.3151e-05	0.0333333	0.000333333	-6.3151e-05
1.743	-3.41797e-05	0.000333333	-7.59549e-06	0.0333333	0.000333333	-7.59549e-06
1.763	0.00012793	0.000333333	2.84288e-05	0.0333333	0.000333333	2.84288e-05
1.783	0.00012793	0.000333333	2.84288e-05	0.0333333	0.000333333	2.84288e-05
1.803	-0.000107422	0.000333333	-2.38715e-05	0.0333333	0.000333333	-2.38715e-05
1.823	-0.000504395	0.000333333	-0.000112088	0.0333333	0.000333333	-0.000112088
1.843	-0.000651855	0.000333333	-0.000144857	0.0333333	0.000333333	-0.000144857
1.863	-0.000666016	0.000333333	-0.000148003	0.0333333	0.000333333	-0.000148003
1.883	-0.00054834	0.0005	-0.000121853	0.05	0.0005	-0.000121853
1.903	-0.000460449	0.0005	-0.000102322	0.05	0.0005	-0.000102322
1.923	-0.000210449	0.0005	-4.67665e-05	0.05	0.0005	-4.67665e-05
1.943	6.93359e-05	0.0005	1.5408e-05	0.05	0.0005	1.5408e-05
1.963	0.000157227	0.0005	3.49392e-05	0.05	0.0005	3.49392e-05
1.983	0.000142578	0.0005	3.1684e-05	0.05	0.0005	3.1684e-05
2.003	9.86328e-05	0.0005	2.19184e-05	0.05	0.0005	2.19184e-05
2.023	0.000216309	0.0005	4.80686e-05	0.05	0.0005	4.80686e-05
2.043	6.93359e-05	0.0005	1.5408e-05	0.05	0.0005	1.5408e-05
2.063	-0.000239746	0.000666667	-5.32769e-05	0.0666667	0.000666667	-5.32769e-05
2.083	-0.000136719	0.000666667	-3.03819e-05	0.0666667	0.000666667	-3.03819e-05
2.103	-0.000225098	0.000666667	-5.00217e-05	0.0666667	0.000666667	-5.00217e-05
2.123	-0.000254395	0.000666667	-5.65321e-05	0.0666667	0.000666667	-5.65321e-05
2.144	-0.000401855	0.000666667	-8.93012e-05	0.0666667	0.000666667	-8.93012e-05
2.164	-0.000225098	0.000666667	-5.00217e-05	0.0666667	0.000666667	-5.00217e-05
2.184	-0.000151367	0.000666667	-3.36372e-05	0.0666667	0.000666667	-3.36372e-05
2.204	-0.000180664	0.000666667	-4.01476e-05	0.0666667	0.000666667	-4.01476e-05
2.224	-0.00012207	0.000833333	-2.71267e-05	0.0833333	0.000833333	-2.71267e-05
2.244	-0.00012207	0.000833333	-2.71267e-05	0.0833333	0.000833333	-2.71267e-05
2.264	-0.000166504	0.000833333	-3.70009e-05	0.0833333	0.000833333	-3.70009e-05
2.284	-0.000445801	0.000833333	-9.90668e-05	0.0833333	0.000833333	-9.90668e-05
2.304	-0.000401855	0.000833333	-8.93012e-05	0.0833333	0.000833333	-8.93012e-05
2.324	-0.000342773	0.000833333	-7.61719e-05	0.0833333	0.000833333	-7.61719e-05
2.344	-0.000386719	0.000833333	-8.59375e-05	0.0833333	0.000833333	-8.59375e-05
2.364	-0.00029834	0.001	-6.62977e-05	0.1	0.001	-6.62977e-05
2.384	-0.000328125	0.001	-7.29167e-05	0.1	0.001	-7.29167e-05
2.404	-0.00028418	0.001	-6.3151e-05	0.1	0.001	-6.3151e-05
2.424	-0.000254395	0.001	-5.65321e-05	0.1	0.001	-5.65321e-05
2.444	-1.9043e-05	0.001	-4.23177e-06	0.1	0.001	-4.23177e-06
2.464	0.000113281	0.001	2.51736e-05	0.1	0.001	2.51736e-05
2.484	-0.000136719	0.001	-3.03819e-05	0.1	0.001	-3.03819e-05
2.504	1.02539e-05	0.00116667	2.27865e-06	0.116667	0.00116667	2.27865e-06
2.524	9.86328e-05	0.00116667	2.19184e-05	0.116667	0.00116667	2.19184e-05
2.544	1.02539e-05	0.00116667	2.27865e-06	0.116667	0.00116667	2.27865e-06
2.564	5.41992e-05	0.00116667	1.20443e-05	0.116667	0.00116667	1.20443e-05
2.584	0.000393066	0.00116667	8.73481e-05	0.116667	0.00116667	8.73481e-05
2.604	0.000333984	0.00116667	7.42187e-05	0.116667	0.00116667	7.42187e-05
2.624	0.000216309	0.00133333	4.80686e-05	0.133333	0.00133333	4.80686e-05
2.644	0.000230957	0.00133333	5.13238e-05	0.133333	0.00133333	5.13238e-05
2.664	0.000304687	0.00133333	6.77083e-05	0.133333	0.00133333	6.77083e-05
2.684	0.000643066	0.00133333	0.000142904	0.133333	0.00133333	0.000142904
2.704	0.000745605	0.00133333	0.00016569	0.133333	0.00133333	0.00016569
2.725	0.000672363	0.0015	0.000149414	0.15	0.0015	0.000149414
2.745	0.000510254	0.0015	0.00011339	0.15	0.0015	0.00011339
2.765	0.000598633	0.0015	0.00013303	0.15	0.0015	0.00013303
2.785	0.000407227	0.0015	9.04948e-05	0.15	0.0015	9.04948e-05
2.805	0.000466309	0.00166667	0.000103624	0.166667	0.00166667	0.000103624
2.825	0.000863281	0.00166667	0.00019184	0.166667	0.00166667	0.00019184
2.845	0.000848633	0.00166667	0.000188585	0.166667	0.00166667	0.000188585
2.865	0.000657227	0.00183333	0.00014605	0.183333	0.00183333	0.00014605
2.885	0.000539551	0.00183333	0.0001199	0.183333	0.00183333	0.0001199
2.905	0.000466309	0.00183333	0.000103624	0.183333	0.00183333	0.000103624
2.925	0.000437012	0.00183333	9.71137e-05	0.183333	0.00183333	9.71137e-05
2.945	0.000554687	0.002	0.000123264	0.2	0.002	0.000123264
2.965	0.000613281	0.002	0.000136285	0.2	0.002	0.000136285
2.985	0.000672363	0.00216667	0.000149414	0.216667	0.00216667	0.000149414
3.005	0.000480957	0.00216667	0.000106879	0.216667	0.00216667	0.000106879
3.025	0.000275391	0.00216667	6.11979e-05	0.216667	0.00216667	6.11979e-05
3.045	0.000260254	0.00233333	5.78342e-05	0.233333	0.00233333	5.78342e-05
3.065	0.00037793	0.00233333	8.39844e-05	0.233333	0.00233333	8.39844e-05
3.085	0.000260254	0.0025	5.78342e-05	0.25	0.0025	5.78342e-05
3.105	0.000304687	0.0025	6.77083e-05	0.25	0.0025	6.77083e-05
3.125	0.000333984	0.00266667	7.42187e-05	0.266667	0.00266667	7.42187e-05
3.145	0.000363281	0.00266667	8.07292e-05	0.266667	0.00266667	8.07292e-05
3.165	0.000245605	0.00283333	5.4579e-05	0.283333	0.00283333	5.4579e-05
3.185	0.000171875	0.00283333	3.81944e-05	0.283333	0.00283333	3.81944e-05
3.205	0.000142578	0.003	3.1684e-05	0.3	0.003	3.1684e-05
3.225	0.000304687	0.00316667	6.77083e-05	0.316667	0.00316667	6.77083e-05
3.245	0.000319336	0.00316667	7.09635e-05	0.316667	0.00316667	7.09635e-05
3.265	0.000480957	0.00333333	0.000106879	0.333333	0.00333333	0.000106879
3.285	0.000657227	0.00333333	0.00014605	0.333333	0.00333333	0.00014605
3.305	0.000524902	0.0035	0.000116645	0.35	0.0035	0.000116645
3.325	0.00062793	0.00366667	0.00013954	0.366667	0.00366667	0.00013954
3.346	0.000524902	0.00383333	0.000116645	0.383333	0.00383333	0.000116645
3.366	0.000363281	0.00383333	8.07292e-05	0.383333	0.00383333	8.07292e-05
3.386	0.000348633	0.004	7.7474e-05	0.4	0.004	7.7474e-05
3.406	0.000333984	0.00416667	7.42187e-05	0.416667	0.00416667	7.42187e-05
3.426	0.000319336	0.00433333	7.09635e-05	0.433333	0.00433333	7.09635e-05
3.446	0.000260254	0.0045	5.78342e-05	0.45	0.0045	5.78342e-05
3.466	0.000216309	0.0045	4.80686e-05	0.45	0.0045	4.80686e-05
3.486	9.86328e-05	0.00466667	2.19184e-05	0.466667	0.00466667	2.19184e-05
3.506	6.93359e-05	0.00483333	1.5408e-05	0.483333	0.00483333	1.5408e-05
3.526	0.000216309	0.005	4.80686e-05	0.5	0.005	4.80686e-05
3.546	0.000275391	0.00516667	6.11979e-05	0.516667	0.00516667	6.11979e-05
3.566	0.000363281	0.00533333	8.07292e-05	0.533333	0.00533333	8.07292e-05
3.586	0.000319336	0.0055	7.09635e-05	0.55	0.0055	7.09635e-05
3.606	0.000230957	0.00566667	5.13238e-05	0.566667	0.00566667	5.13238e-05
3.626	0.000407227	0.00583333	9.04948e-05	0.583333	0.00583333	9.04948e-05
3.646	0.000613281	0.006	0.000136285	0.6	0.006	0.000136285
3.666	0.00070166	0.00616667	0.000155924	0.616667	0.00616667	0.000155924
3.686	0.000495605	0.0065	0.000110135	0.65	0.0065	0.000110135
3.706	0.000480957	0.00666667	0.000106879	0.666667	0.00666667	0.000106879
3.726	0.000319336	0.00683333	7.09635e-05	0.683333	0.00683333	7.09635e-05
3.746	0.000245605	0.007	5.4579e-05	0.7	0.007	5.4579e-05
3.766	6.93359e-05	0.00733333	1.5408e-05	0.733333	0.00733333	1.5408e-05
3.786	0.000187012	0.0075	4.15582e-05	0.75	0.0075	4.15582e-05
3.806	0.000230957	0.00766667	5.13238e-05	0.766667	0.00766667	5.13238e-05
3.826	0.000157227	0.00783333	3.49392e-05	0.783333	0.00783333	3.49392e-05
3.846	0.000539551	0.00816667	0.0001199	0.816667	0.00816667	0.0001199
3.866	0.000554687	0.0085	0.000123264	0.85	0.0085	0.000123264
3.886	0.000480957	0.00866667	0.000106879	0.866667	0.00866667	0.000106879
3.906	0.000451172	0.009	0.00010026	0.9	0.009	0.00010026
3.926	0.000495605	0.00916667	0.000110135	0.916667	0.00916667	0.000110135
3.946	0.000510254	0.0095	0.00011339	0.95	0.0095	0.00011339
3.966	0.00037793	0.00966667	8.39844e-05	0.966667	0.00966667	8.39844e-05
3.986	0.000363281	0.01	8.07292e-05	1	0.01	8.07292e-05
4.006	0.000407227	0.0103333	9.04948e-05	1.03333	0.0103333	9.04948e-05
4.026	0.000878418	0.0108333	0.000195204	1.08333	0.0108333	0.000195204
4.046	0.000672363	0.0108333	0.000149414	1.08333	0.0108333	0.000149414
4.066	0.000774902	0.0111667	0.000172201	1.11667	0.0111667	0.000172201
4.087	0.000980957	0.0116667	0.00021799	1.16667	0.0116667	0.00021799
4.107	0.000568848	0.0118333	0.000126411	1.18333	0.0118333	0.000126411
4.127	0.000554687	0.0121667	0.000123264	1.21667	0.0121667	0.000123264
4.147	0.000613281	0.0125	0.000136285	1.25	0.0125	0.000136285
4.167	0.000848633	0.0128333	0.000188585	1.28333	0.0128333	0.000188585
4.187	0.00112842	0.0131667	0.00025076	1.31667	0.0131667	0.00025076
4.207	0.00134863	0.0136667	0.000299696	1.36667	0.0136667	0.000299696
4.227	0.00136328	0.0138333	0.000302951	1.38333	0.0138333	0.000302951
4.247	0.00124609	0.0143333	0.00027691	1.43333	0.0143333	0.00027691
4.267	0.00124609	0.0145	0.00027691	1.45	0.0145	0.00027691
4.287	0.00118701	0.015	0.00026378	1.5	0.015	0.00026378
4.307	0.00112842	0.0155	0.00025076	1.55	0.0155	0.00025076
4.327	0.000790039	0.0156667	0.000175564	1.56667	0.0156667	0.000175564
4.347	0.000804687	0.0161667	0.000178819	1.61667	0.0161667	0.000178819
4.367	0.000730957	0.0165	0.000162435	1.65	0.0165	0.000162435
4.387	0.000687012	0.017	0.000152669	1.7	0.017	0.000152669
4.407	0.000848633	0.0173333	0.000188585	1.73333	0.0173333	0.000188585
4.427	0.000730957	0.0176667	0.000162435	1.76667	0.0176667	0.000162435
4.447	0.000937012	0.0181667	0.000208225	1.81667	0.0181667	0.000208225
4.467	0.00101074	0.0186667	0.000224609	1.86667	0.0186667	0.000224609
4.487	0.00121631	0.019	0.000270291	1.9	0.019	0.000270291
4.507	0.00120166	0.0195	0.000267036	1.95	0.0195	0.000267036
4.527	0.00127539	0.0201667	0.00028342	2.01667	0.0201667	0.00028342
4.547	0.00117236	0.0205	0.000260525	2.05	0.0205	0.000260525
4.567	0.00112842	0.021	0.00025076	2.1	0.021	0.00025076
4.587	0.00114258	0.0215	0.000253906	2.15	0.0215	0.000253906
4.607	0.00111328	0.022	0.000247396	2.2	0.022	0.000247396
4.627	0.00111328	0.0225	0.000247396	2.25	0.0225	0.000247396
4.647	0.00104004	0.0228333	0.00023112	2.28333	0.0228333	0.00023112
4.667	0.00105469	0.0233333	0.000234375	2.33333	0.0233333	0.000234375
4.687	0.00112842	0.0238333	0.00025076	2.38333	0.0238333	0.00025076
4.707	0.00134863	0.0245	0.000299696	2.45	0.0245	0.000299696
4.727	0.00155469	0.025	0.000345486	2.5	0.025	0.000345486
4.747	0.00174609	0.0253333	0.000388021	2.53333	0.0253333	0.000388021
4.767	0.00173145	0.026	0.000384766	2.6	0.026	0.000384766
4.787	0.00171631	0.0265	0.000381402	2.65	0.0265	0.000381402
4.807	0.00187793	0.027	0.000417318	2.7	0.027	0.000417318
4.827	0.00183398	0.0275	0.000407552	2.75	0.0275	0.000407552
4.847	0.00192236	0.0281667	0.000427192	2.81667	0.0281667	0.000427192
4.868	0.0024375	0.0286667	0.000541667	2.86667	0.0286667	0.000541667
4.888	0.0022168	0.0291667	0.000492622	2.91667	0.0291667	0.000492622
4.908	0.00180469	0.0298333	0.000401042	2.98333	0.0298333	0.000401042
4.928	0.00212842	0.0303333	0.000472982	3.03333	0.0303333	0.000472982
4.948	0.00252539	0.0308333	0.000561198	3.08333	0.0308333	0.000561198
4.968	0.00270215	0.0313333	0.000600477	3.13333	0.0313333	0.000600477
4.988	0.00233398	0.032	0.000518663	3.2	0.032	0.000518663
5.008	0.0024375	0.0325	0.000541667	3.25	0.0325	0.000541667
5.028	0.00273145	0.033	0.000606988	3.3	0.033	0.000606988
5.048	0.00264355	0.0336667	0.000587457	3.36667	0.0336667	0.000587457
5.068	0.00198145	0.0341667	0.000440321	3.41667	0.0341667	0.000440321
5.088	0.00196631	0.0348333	0.000436957	3.48333	0.0348333	0.000436957
5.108	0.00223145	0.0353333	0.000495877	3.53333	0.0353333	0.000495877
5.128	0.00190771	0.036	0.000423937	3.6	0.036	0.000423937
5.148	0.00186377	0.0365	0.000414171	3.65	0.0365	0.000414171
5.168	0.00196631	0.0371667	0.000436957	3.71667	0.0371667	0.000436957
5.188	0.00208398	0.0378333	0.000463108	3.78333	0.0378333	0.000463108
5.208	0.00224609	0.0385	0.000499132	3.85	0.0385	0.000499132
5.228	0.00245166	0.039	0.000544813	3.9	0.039	0.000544813
5.248	0.00274609	0.0396667	0.000610243	3.96667	0.0396667	0.000610243
5.268	0.00273145	0.0405	0.000606988	4.05	0.0405	0.000606988
5.288	0.00277539	0.0411667	0.000616753	4.11667	0.0411667	0.000616753
5.308	0.00281934	0.0418333	0.000626519	4.18333	0.0418333	0.000626519
5.329	0.00283447	0.0425	0.000629883	4.25	0.0425	0.000629883
5.349	0.00277539	0.0433333	0.000616753	4.33333	0.0433333	0.000616753
5.369	0.00264355	0.044	0.000587457	4.4	0.044	0.000587457
5.389	0.00267285	0.0446667	0.000593967	4.46667	0.0446667	0.000593967
5.409	0.00262842	0.0455	0.000584093	4.55	0.0455	0.000584093
5.429	0.00264355	0.0461667	0.000587457	4.61667	0.0461667	0.000587457
5.449	0.00273145	0.0468333	0.000606988	4.68333	0.0468333	0.000606988
5.469	0.00276123	0.0476667	0.000613607	4.76667	0.0476667	0.000613607
5.489	0.00281934	0.0486667	0.000626519	4.86667	0.0486667	0.000626519
5.509	0.00287842	0.0493333	0.000639648	4.93333	0.0493333	0.000639648
5.529	0.00276123	0.05	0.000613607	5	0.05	0.000613607
5.549	0.00277539	0.0508333	0.000616753	5.08333	0.0508333	0.000616753
5.569	0.0029668	0.0515	0.000659288	5.15	0.0515	0.000659288
5.589	0.0029668	0.0525	0.000659288	5.25	0.0525	0.000659288
5.609	0.00305518	0.0531667	0.000678928	5.31667	0.0531667	0.000678928
5.629	0.00323145	0.054	0.000718099	5.4	0.054	0.000718099
5.649	0.0031582	0.0548333	0.000701823	5.48333	0.0548333	0.000701823
5.669	0.00320215	0.0556667	0.000711589	5.56667	0.0556667	0.000711589
5.689	0.00323145	0.0565	0.000718099	5.65	0.0565	0.000718099
5.709	0.00326074	0.0573333	0.000724609	5.73333	0.0573333	0.000724609
5.729	0.00299609	0.0581667	0.000665799	5.81667	0.0581667	0.000665799
5.749	0.00330518	0.0588333	0.000734484	5.88333	0.0588333	0.000734484
5.769	0.00355518	0.0596667	0.000790039	5.96667	0.0596667	0.000790039
5.789	0.00342285	0.0605	0.000760634	6.05	0.0605	0.000760634
5.809	0.00345215	0.0613333	0.000767144	6.13333	0.0613333	0.000767144
5.829	0.00362891	0.0621667	0.000806424	6.21667	0.0621667	0.000806424
5.849	0.00358447	0.0628333	0.000796549	6.28333	0.0628333	0.000796549
5.869	0.00389355	0.0636667	0.000865234	6.36667	0.0636667	0.000865234
5.89	0.00424609	0.0645	0.000943576	6.45	0.0645	0.000943576
5.91	0.00418799	0.0653333	0.000930664	6.53333	0.0653333	0.000930664
5.93	0.00411426	0.0663333	0.00091428	6.63333	0.0663333	0.00091428
5.95	0.00427588	0.0671667	0.000950195	6.71667	0.0671667	0.000950195
5.97	0.00412891	0.068	0.000917535	6.8	0.068	0.000917535
5.99	0.00411426	0.069	0.00091428	6.9	0.069	0.00091428
6.01	0.00404053	0.07	0.000897895	7	0.07	0.000897895
6.03	0.0039082	0.0708333	0.00086849	7.08333	0.0708333	0.00086849
6.05	0.00389355	0.0718333	0.000865234	7.18333	0.0718333	0.000865234
6.07	0.00404053	0.0726667	0.000897895	7.26667	0.0726667	0.000897895
6.09	0.00430518	0.0736667	0.000956706	7.36667	0.0736667	0.000956706
6.11	0.00432031	0.0746667	0.000960069	7.46667	0.0746667	0.000960069
6.13	0.0044082	0.0756667	0.000979601	7.56667	0.0756667	0.000979601
6.15	0.00430518	0.0765	0.000956706	7.65	0.0765	0.000956706
6.17	0.00459961	0.0776667	0.00102214	7.76667	0.0776667	0.00102214
6.19	0.00455566	0.0786667	0.00101237	7.86667	0.0786667	0.00101237
6.21	0.00446729	0.0796667	0.00099273	7.96667	0.0796667	0.00099273
6.23	0.00451123	0.0805	0.0010025	8.05	0.0805	0.0010025
6.25	0.00451123	0.0816667	0.0010025	8.16667	0.0816667	0.0010025
6.27	0.00443799	0.0825	0.00098622	8.25	0.0825	0.00098622
6.29	0.00442285	0.0836667	0.000982856	8.36667	0.0836667	0.000982856
6.31	0.00433447	0.0846667	0.000963216	8.46667	0.0846667	0.000963216
6.33	0.00437891	0.0855	0.00097309	8.55	0.0855	0.00097309
6.35	0.00492334	0.0865	0.00109408	8.65	0.0865	0.00109408
6.371	0.00487891	0.0875	0.0010842	8.75	0.0875	0.0010842
6.391	0.00487891	0.0885	0.0010842	8.85	0.0885	0.0010842
6.411	0.00499658	0.0895	0.00111035	8.95	0.0895	0.00111035
6.431	0.00505566	0.0905	0.00112348	9.05	0.0905	0.00112348
6.451	0.00507031	0.0915	0.00112674	9.15	0.0915	0.00112674
6.471	0.00517334	0.0925	0.00114963	9.25	0.0925	0.00114963
6.491	0.00524658	0.0936667	0.00116591	9.36667	0.0936667	0.00116591
6.511	0.00533496	0.0946667	0.00118555	9.46667	0.0946667	0.00118555
6.531	0.00564355	0.0958333	0.00125412	9.58333	0.0958333	0.00125412
6.551	0.00589404	0.0968333	0.00130979	9.68333	0.0968333	0.00130979
6.571	0.00612891	0.0978333	0.00136198	9.78333	0.0978333	0.00136198
6.591	0.00624658	0.099	0.00138813	9.9	0.099	0.00138813
6.611	0.0063501	0.100167	0.00141113	10.0167	0.100167	0.00141113
6.631	0.00636475	0.101167	0.00141439	10.1167	0.101167	0.00141439
6.651	0.00637939	0.102333	0.00141764	10.2333	0.102333	0.00141764
6.671	0.00664404	0.1035	0.00147645	10.35	0.1035	0.00147645
6.691	0.00664404	0.104667	0.00147645	10.4667	0.104667	0.00147645
6.711	0.00665869	0.105833	0.00147971	10.5833	0.105833	0.00147971
6.731	0.00696777	0.107	0.00154839	10.7	0.107	0.00154839
6.751	0.00702637	0.108167	0.00156141	10.8167	0.108167	0.00156141
6.771	0.00715869	0.109333	0.00159082	10.9333	0.109333	0.00159082
6.791	0.0070415	0.1105	0.00156478	11.05	0.1105	0.00156478
6.811	0.00679102	0.111667	0.00150911	11.1667	0.111667	0.00150911
6.831	0.00690869	0.112833	0.00153526	11.2833	0.112833	0.00153526
6.851	0.0070415	0.114	0.00156478	11.4	0.114	0.00156478
6.871	0.00723242	0.115	0.0016072	11.5	0.115	0.0016072
6.891	0.00714404	0.116167	0.00158757	11.6167	0.116167	0.00158757
6.911	0.00718799	0.117333	0.00159733	11.7333	0.117333	0.00159733
6.931	0.00721777	0.1185	0.00160395	11.85	0.1185	0.00160395
6.951	0.00730566	0.119667	0.00162348	11.9667	0.119667	0.00162348
6.971	0.0073501	0.120833	0.00163335	12.0833	0.120833	0.00163335
6.991	0.00767383	0.122167	0.0017053	12.2167	0.122167	0.0017053
7.011	0.00802686	0.123333	0.00178375	12.3333	0.123333	0.00178375
7.031	0.0080415	0.124667	0.001787	12.4667	0.124667	0.001787
7.051	0.0081001	0.126	0.00180002	12.6	0.126	0.00180002
7.072	0.00817383	0.127167	0.00181641	12.7167	0.127167	0.00181641
7.092	0.00812939	0.128333	0.00180653	12.8333	0.128333	0.00180653
7.112	0.00823291	0.1295	0.00182954	12.95	0.1295	0.00182954
7.132	0.0085708	0.130833	0.00190462	13.0833	0.130833	0.00190462
7.152	0.00887988	0.132333	0.00197331	13.2333	0.132333	0.00197331
7.172	0.00901221	0.133667	0.00200271	13.3667	0.133667	0.00200271
7.192	0.00936523	0.135	0.00208116	13.5	0.135	0.00208116
7.212	0.00952686	0.136167	0.00211708	13.6167	0.136167	0.00211708
7.232	0.00979199	0.1375	0.002176	13.75	0.1375	0.002176
7.252	0.00987988	0.139	0.00219553	13.9	0.139	0.00219553
7.272	0.00995361	0.140167	0.00221191	14.0167	0.140167	0.00221191
7.292	0.00987988	0.141333	0.00219553	14.1333	0.141333	0.00219553
7.312	0.00989502	0.142667	0.00219889	14.2667	0.142667	0.00219889
7.332	0.0101157	0.143833	0.00224794	14.3833	0.143833	0.00224794
7.352	0.0102183	0.145167	0.00227072	14.5167	0.145167	0.00227072
7.372	0.0102476	0.1465	0.00227724	14.65	0.1465	0.00227724
7.392	0.010145	0.147667	0.00225445	14.7667	0.147667	0.00225445
7.412	0.010292	0.149	0.00228711	14.9	0.149	0.00228711
7.432	0.010292	0.1505	0.00228711	15.05	0.1505	0.00228711
7.452	0.010439	0.151833	0.00231977	15.1833	0.151833	0.00231977
7.472	0.0105859	0.153333	0.00235243	15.3333	0.153333	0.00235243
7.492	0.0105566	0.154667	0.00234592	15.4667	0.154667	0.00234592
7.512	0.0104834	0.156167	0.00232964	15.6167	0.156167	0.00232964
7.532	0.010792	0.1575	0.00239822	15.75	0.1575	0.00239822
7.552	0.0111157	0.159	0.00247016	15.9	0.159	0.00247016
7.572	0.0112627	0.1605	0.00250282	16.05	0.1605	0.00250282
7.592	0.0114834	0.162	0.00255187	16.2	0.162	0.00255187
7.612	0.0116157	0.1635	0.00258127	16.35	0.1635	0.00258127
7.632	0.0117778	0.164833	0.0026173	16.4833	0.164833	0.0026173
7.653	0.012042	0.166333	0.002676	16.6333	0.166333	0.002676
7.673	0.0122778	0.167833	0.00272841	16.7833	0.167833	0.00272841
7.693	0.0122632	0.169333	0.00272515	16.9333	0.169333	0.00272515
7.713	0.0121162	0.170667	0.00269249	17.0667	0.170667	0.00269249
7.733	0.0123218	0.171833	0.00273817	17.1833	0.171833	0.00273817
7.753	0.0125132	0.173333	0.00278071	17.3333	0.173333	0.00278071
7.773	0.0124839	0.174833	0.0027742	17.4833	0.174833	0.0027742
7.793	0.0125132	0.176167	0.00278071	17.6167	0.176167	0.00278071
7.813	0.0125718	0.177667	0.00279373	17.7667	0.177667	0.00279373
7.833	0.0125864	0.179333	0.00279698	17.9333	0.179333	0.00279698
7.853	0.0128071	0.180833	0.00284603	18.0833	0.180833	0.00284603
7.873	0.0129985	0.182333	0.00288856	18.2333	0.182333	0.00288856
7.893	0.0132192	0.183833	0.00293761	18.3833	0.183833	0.00293761
7.913	0.0135278	0.185333	0.00300619	18.5333	0.185333	0.00300619
7.933	0.0134839	0.186833	0.00299642	18.6833	0.186833	0.00299642
7.953	0.0137778	0.1885	0.00306174	18.85	0.1885	0.00306174
7.973	0.0142192	0.190167	0.00315983	19.0167	0.190167	0.00315983
7.993	0.0140869	0.191667	0.00313043	19.1667	0.191667	0.00313043
8.013	0.0142632	0.193333	0.0031696	19.3333	0.193333	0.0031696
8.033	0.0146606	0.194833	0.00325792	19.4833	0.194833	0.00325792
8.053	0.014896	0.196333	0.00331022	19.6333	0.196333	0.00331022
8.073	0.0151021	0.197833	0.00335601	19.7833	0.197833	0.00335601
8.093	0.015146	0.199333	0.00336578	19.9333	0.199333	0.00336578
8.113	0.0154258	0.200833	0.00342795	20.0833	0.200833	0.00342795
8.133	0.0154697	0.2025	0.00343772	20.25	0.2025	0.00343772
8.153	0.0156167	0.204	0.00347038	20.4	0.204	0.00347038
8.173	0.0155874	0.205667	0.00346387	20.5667	0.205667	0.00346387
8.193	0.015646	0.207333	0.00347689	20.7333	0.207333	0.00347689
8.213	0.0160581	0.208833	0.00356847	20.8833	0.208833	0.00356847
8.234	0.0162197	0.210333	0.00360438	21.0333	0.210333	0.00360438
8.254	0.0165288	0.211833	0.00367307	21.1833	0.211833	0.00367307
8.274	0.0168818	0.213833	0.00375152	21.3833	0.213833	0.00375152
8.294	0.0169111	0.215333	0.00375803	21.5333	0.215333	0.00375803
8.314	0.0169111	0.217	0.00375803	21.7	0.217	0.00375803
8.334	0.0169702	0.218833	0.00377116	21.8833	0.218833	0.00377116
8.354	0.0169702	0.2205	0.00377116	22.05	0.2205	0.00377116
8.374	0.0167344	0.222167	0.00371875	22.2167	0.222167	0.00371875
8.394	0.0169404	0.223833	0.00376454	22.3833	0.223833	0.00376454
8.414	0.0171318	0.2255	0.00380707	22.55	0.2255	0.00380707
8.434	0.0171904	0.227	0.0038201	22.7	0.227	0.0038201
8.454	0.0174702	0.228667	0.00388227	22.8667	0.228667	0.00388227
8.474	0.0176465	0.230167	0.00392144	23.0167	0.230167	0.00392144
8.494	0.0176465	0.231667	0.00392144	23.1667	0.231667	0.00392144
8.514	0.0179702	0.233333	0.00399338	23.3333	0.233333	0.00399338
8.534	0.0182495	0.235333	0.00405545	23.5333	0.235333	0.00405545
8.554	0.0182935	0.237	0.00406521	23.7	0.237	0.00406521
8.574	0.0183086	0.238833	0.00406858	23.8833	0.238833	0.00406858
8.594	0.0186763	0.240667	0.00415028	24.0667	0.240667	0.00415028
8.614	0.0189849	0.242333	0.00421886	24.2333	0.242333	0.00421886
8.634	0.0192646	0.244167	0.00428103	24.4167	0.244167	0.00428103
8.654	0.0194556	0.246	0.00432346	24.6	0.246	0.00432346
8.674	0.0196616	0.247833	0.00436925	24.7833	0.247833	0.00436925
8.694	0.019647	0.249667	0.00436599	24.9667	0.249667	0.00436599
8.715	0.0199121	0.251333	0.00442491	25.1333	0.251333	0.00442491
8.735	0.02025	0.253167	0.0045	25.3167	0.253167	0.0045
8.755	0.0207061	0.254833	0.00460135	25.4833	0.254833	0.00460135
8.775	0.02075	0.2565	0.00461111	25.65	0.2565	0.00461111
8.795	0.0206177	0.258167	0.00458171	25.8167	0.258167	0.00458171
8.815	0.0206177	0.259667	0.00458171	25.9667	0.259667	0.00458171
8.835	0.02075	0.261667	0.00461111	26.1667	0.261667	0.00461111
8.855	0.0209707	0.263333	0.00466016	26.3333	0.263333	0.00466016
8.875	0.0211621	0.265333	0.00470269	26.5333	0.265333	0.00470269
8.895	0.0212212	0.267167	0.00471582	26.7167	0.267167	0.00471582
8.915	0.0212798	0.268833	0.00472884	26.8833	0.268833	0.00472884
8.935	0.0215151	0.270833	0.00478114	27.0833	0.270833	0.00478114
8.955	0.0218975	0.272833	0.0048661	27.2833	0.272833	0.0048661
8.975	0.0222505	0.274667	0.00494455	27.4667	0.274667	0.00494455
8.995	0.0225303	0.276667	0.00500673	27.6667	0.276667	0.00500673
9.015	0.0227798	0.278667	0.00506217	27.8667	0.278667	0.00506217
9.035	0.0229858	0.2805	0.00510796	28.05	0.2805	0.00510796
9.055	0.0231919	0.2825	0.00515375	28.25	0.2825	0.00515375
9.075	0.0232065	0.2845	0.00515701	28.45	0.2845	0.00515701
9.095	0.0234565	0.2865	0.00521256	28.65	0.2865	0.00521256
9.115	0.0240889	0.2895	0.00535308	28.95	0.2895	0.00535308
9.135	0.0242803	0.292333	0.00539562	29.2333	0.292333	0.00539562
9.155	0.0247065	0.295667	0.00549034	29.5667	0.295667	0.00549034
9.175	0.0254424	0.300333	0.00565386	30.0333	0.300333	0.00565386
9.195	0.0259575	0.306167	0.00576834	30.6167	0.306167	0.00576834
9.215	0.0267222	0.313333	0.00593826	31.3333	0.313333	0.00593826
9.235	0.0278252	0.323667	0.00618338	32.3667	0.323667	0.00618338
9.256	0.0290166	0.338667	0.00644813	33.8667	0.338667	0.00644813
9.276	0.0307524	0.3565	0.00683388	35.65	0.3565	0.00683388
9.296	0.0328115	0.380167	0.00729145	38.0167	0.380167	0.00729145
9.316	0.0359297	0.409167	0.00798438	40.9167	0.409167	0.00798438
9.336	0.0402544	0.444667	0.00894542	44.4667	0.444667	0.00894542
9.356	0.0460059	0.487833	0.0102235	48.7833	0.487833	0.0102235
9.376	0.0543896	0.5385	0.0120866	53.85	0.5385	0.0120866
9.396	0.0651572	0.5975	0.0144794	59.75	0.5975	0.0144794
9.416	0.0796016	0.660667	0.0176892	66.0667	0.660667	0.0176892
9.436	0.227487	0.715	0.0505527	71.5	0.715	0.0505527
9.456	0.288986	0.755	0.0642192	75.5	0.755	0.0642192
9.476	0.343248	0.788833	0.0762773	78.8833	0.788833	0.0762773
9.496	0.384022	0.822	0.0853382	82.2	0.822	0.0853382
9.516	0.423075	0.852667	0.0940166	85.2667	0.852667	0.0940166
9.536	0.471659	0.883167	0.104813	88.3167	0.883167	0.104813
9.556	0.507313	0.9135	0.112736	91.35	0.9135	0.112736
9.576	0.574785	0.942333	0.12773	94.2333	0.942333	0.12773
9.596	0.62256	0.973	0.138347	97.3	0.973	0.138347
9.616	0.680573	1.0015	0.151238	100.15	1.0015	0.151238
9.636	0.759149	1.02883	0.1687	102.883	1.02883	0.1687
9.656	0.814868	1.057	0.181082	105.7	1.057	0.181082
9.676	0.903004	1.08367	0.200668	108.367	1.08367	0.200668
9.696	1.01587	1.10967	0.225748	110.967	1.10967	0.225748
9.716	1.13128	1.13467	0.251395	113.467	1.13467	0.251395
9.736	1.21594	1.15833	0.270209	115.833	1.15833	0.270209
9.756	1.33879	1.183	0.297509	118.3	1.183	0.297509
9.776	1.46381	1.20617	0.32529	120.617	1.20617	0.32529
9.796	1.61559	1.22817	0.35902	122.817	1.22817	0.35902
9.817	1.80101	1.249	0.400225	124.9	1.249	0.400225
9.837	1.9692	1.26867	0.437599	126.867	1.26867	0.437599
9.857	2.15344	1.288	0.478543	128.8	1.288	0.478543
9.877	2.3608	1.30733	0.524622	130.733	1.30733	0.524622
9.897	2.56455	1.32433	0.5699	132.433	1.32433	0.5699
9.917	2.82342	1.342	0.627426	134.2	1.342	0.627426
9.937	3.01118	1.35733	0.669151	135.733	1.35733	0.669151
9.957	3.2735	1.3735	0.727445	137.35	1.3735	0.727445
9.977	3.48231	1.38817	0.773847	138.817	1.38817	0.773847
9.997	3.73972	1.40217	0.831049	140.217	1.40217	0.831049
10.017	4.00125	1.416	0.889167	141.6	1.416	0.889167
10.037	4.24563	1.42867	0.943473	142.867	1.42867	0.943473
10.057	4.53566	1.44217	1.00793	144.217	1.44217	1.00793
10.077	4.80028	1.45417	1.06673	145.417	1.45417	1.06673
10.097	5.05782	1.46583	1.12396	146.583	1.46583	1.12396
10.117	5.33696	1.47783	1.18599	147.783	1.47783	1.18599
10.137	5.59755	1.48833	1.2439	148.833	1.48833	1.2439
10.157	5.88151	1.4995	1.307	149.95	1.4995	1.307
10.177	6.11466	1.50983	1.35881	150.983	1.50983	1.35881
10.197	6.38525	1.52	1.41894	152	1.52	1.41894
10.217	6.58365	1.53	1.46303	153	1.53	1.46303
10.237	6.79912	1.53983	1.51092	153.983	1.53983	1.51092
10.257	7.03714	1.5495	1.56381	154.95	1.5495	1.56381
10.277	7.31687	1.55867	1.62597	155.867	1.55867	1.62597
10.297	7.59347	1.56667	1.68744	156.667	1.56667	1.68744
10.317	7.86015	1.5755	1.7467	157.55	1.5755	1.7467
10.337	8.10384	1.5835	1.80085	158.35	1.5835	1.80085
10.357	8.33554	1.591	1.85234	159.1	1.591	1.85234
10.377	8.55447	1.5985	1.90099	159.85	1.5985	1.90099
10.397	8.78987	1.606	1.9533	160.6	1.606	1.9533
10.417	9.00052	1.61383	2.00012	161.383	1.61383	2.00012
10.437	9.14945	1.6205	2.03321	162.05	1.6205	2.03321
10.457	9.30296	1.62783	2.06732	162.783	1.62783	2.06732
10.477	9.44441	1.63517	2.09876	163.517	1.63517	2.09876
10.497	9.6107	1.64183	2.13571	164.183	1.64183	2.13571
10.518	9.73929	1.64817	2.16429	164.817	1.64817	2.16429
10.538	9.85774	1.655	2.19061	165.5	1.655	2.19061
10.558	9.9842	1.66183	2.21871	166.183	1.66183	2.21871
10.578	10.0833	1.66867	2.24073	166.867	1.66867	2.24073
10.598	10.1724	1.67483	2.26054	167.483	1.67483	2.26054
10.618	10.2662	1.68117	2.28137	168.117	1.68117	2.28137
10.638	10.3339	1.6875	2.29643	168.75	1.6875	2.29643
10.658	10.4301	1.69383	2.3178	169.383	1.69383	2.3178
10.678	10.541	1.69967	2.34243	169.967	1.69967	2.34243
10.698	10.6579	1.70533	2.36843	170.533	1.70533	2.36843
10.718	10.7601	1.71117	2.39113	171.117	1.71117	2.39113
10.738	10.8611	1.71683	2.41357	171.683	1.71683	2.41357
10.758	10.9736	1.72233	2.43858	172.233	1.72233	2.43858
10.778	11.1108	1.72717	2.46906	172.717	1.72717	2.46906
10.798	11.2146	1.73183	2.49213	173.183	1.73183	2.49213
10.818	11.2987	1.73683	2.51083	173.683	1.73683	2.51083
10.838	11.4051	1.74167	2.53446	174.167	1.74167	2.53446
10.858	11.4995	1.74667	2.55545	174.667	1.74667	2.55545
10.878	11.6031	1.75133	2.57848	175.133	1.75133	2.57848
10.898	11.665	1.75567	2.59223	175.567	1.75567	2.59223
10.918	11.7378	1.76017	2.6084	176.017	1.76017	2.6084
10.938	11.8034	1.76467	2.62297	176.467	1.76467	2.62297
10.958	11.8848	1.76883	2.64107	176.883	1.76883	2.64107
10.978	11.9636	1.77317	2.65859	177.317	1.77317	2.65859
10.998	12.0645	1.77717	2.68099	177.717	1.77717	2.68099
11.018	12.158	1.78117	2.70178	178.117	1.78117	2.70178
11.038	12.2355	1.78467	2.71899	178.467	1.78467	2.71899
11.058	12.3238	1.78867	2.73862	178.867	1.78867	2.73862
11.078	12.4353	1.79217	2.7634	179.217	1.79217	2.7634
11.098	12.5452	1.7955	2.78781	179.55	1.7955	2.78781
11.118	12.654	1.79867	2.812	179.867	1.79867	2.812
11.139	12.735	1.802	2.82999	180.2	1.802	2.82999
11.159	12.8457	1.805	2.8546	180.5	1.805	2.8546
11.179	12.9308	1.808	2.87351	180.8	1.808	2.87351
11.199	13.0072	1.8105	2.89049	181.05	1.8105	2.89049
11.219	13.101	1.81367	2.91134	181.367	1.81367	2.91134
11.239	13.1857	1.81617	2.93015	181.617	1.81617	2.93015
11.259	13.2533	1.81917	2.94518	181.917	1.81917	2.94518
11.279	13.3422	1.82183	2.96494	182.183	1.82183	2.96494
11.299	13.4045	1.8245	2.97877	182.45	1.8245	2.97877
11.319	13.5026	1.827	3.00059	182.7	1.827	3.00059
11.339	13.5759	1.8295	3.01686	182.95	1.8295	3.01686
11.359	13.6527	1.832	3.03393	183.2	1.832	3.03393
11.379	13.704	1.83433	3.04532	183.433	1.83433	3.04532
11.399	13.7582	1.83667	3.05738	183.667	1.83667	3.05738
11.419	13.8122	1.83867	3.06938	183.867	1.83867	3.06938
11.439	13.8858	1.841	3.08573	184.1	1.841	3.08573
11.459	13.9543	1.84317	3.10094	184.317	1.84317	3.10094
11.479	14.014	1.84533	3.11422	184.533	1.84533	3.11422
11.499	14.0781	1.84733	3.12848	184.733	1.84733	3.12848
11.519	14.1313	1.8495	3.1403	184.95	1.8495	3.1403
11.539	14.1712	1.8515	3.14916	185.15	1.8515	3.14916
11.559	14.2336	1.85367	3.16301	185.367	1.85367	3.16301
11.579	14.2859	1.8555	3.17465	185.55	1.8555	3.17465
11.599	14.3306	1.85767	3.18457	185.767	1.85767	3.18457
11.619	14.3889	1.8595	3.19753	185.95	1.8595	3.19753
11.639	14.454	1.8615	3.21199	186.15	1.8615	3.21199
11.659	14.4906	1.86317	3.22013	186.317	1.86317	3.22013
11.679	14.53	1.86483	3.22889	186.483	1.86483	3.22889
11.699	14.5624	1.8665	3.23609	186.65	1.8665	3.23609
11.72	14.6151	1.86833	3.2478	186.833	1.86833	3.2478
11.74	14.6518	1.87	3.25596	187	1.87	3.25596
11.76	14.6883	1.87183	3.26406	187.183	1.87183	3.26406
11.78	14.7375	1.8735	3.275	187.35	1.8735	3.275
11.8	14.7843	1.87517	3.2854	187.517	1.87517	3.2854
11.82	14.8031	1.8765	3.28957	187.65	1.8765	3.28957
11.84	14.7973	1.8785	3.28828	187.85	1.8785	3.28828
11.86	14.8164	1.88033	3.29253	188.033	1.88033	3.29253
11.88	14.9673	1.88183	3.32607	188.183	1.88183	3.32607
11.9	14.9608	1.88317	3.32463	188.317	1.88317	3.32463
11.92	15.0096	1.88483	3.33546	188.483	1.88483	3.33546
11.94	15.0314	1.88633	3.34031	188.633	1.88633	3.34031
11.96	15.086	1.88767	3.35245	188.767	1.88767	3.35245
11.98	15.0675	1.88933	3.34833	188.933	1.88933	3.34833
12	15.082	1.891	3.35156	189.1	1.891	3.35156
12.02	15.0887	1.89233	3.35303	189.233	1.89233	3.35303
12.04	15.1018	1.89383	3.35596	189.383	1.89383	3.35596
12.06	15.1158	1.8955	3.35908	189.55	1.8955	3.35908
12.08	15.2352	1.89683	3.3856	189.683	1.89683	3.3856
12.1	15.2563	1.89767	3.3903	189.767	1.89767	3.3903
12.12	15.247	1.89933	3.38822	189.933	1.89933	3.38822
12.14	15.2584	1.90083	3.39075	190.083	1.90083	3.39075
12.16	15.3619	1.902	3.41376	190.2	1.902	3.41376
12.18	15.3686	1.90317	3.41525	190.317	1.90317	3.41525
12.2	15.3673	1.90467	3.41495	190.467	1.90467	3.41495
12.22	15.3756	1.90583	3.41681	190.583	1.90583	3.41681
12.24	15.3889	1.9075	3.41976	190.75	1.9075	3.41976
12.26	15.5062	1.9085	3.44582	190.85	1.9085	3.44582
12.28	15.5132	1.90967	3.44738	190.967	1.90967	3.44738
12.3	15.5079	1.911	3.4462	191.1	1.911	3.4462
12.32	15.5146	1.91233	3.4477	191.233	1.91233	3.4477
12.34	15.5283	1.91367	3.45073	191.367	1.91367	3.45073
12.361	15.5424	1.915	3.45387	191.5	1.915	3.45387
12.381	15.5854	1.91633	3.46342	191.633	1.91633	3.46342
12.401	15.7013	1.917	3.48918	191.7	1.917	3.48918
12.421	15.6583	1.9185	3.47962	191.85	1.9185	3.47962
12.441	15.6771	1.9195	3.4838	191.95	1.9195	3.4838
12.461	15.6803	1.92067	3.48451	192.067	1.92067	3.48451
12.481	15.6925	1.92183	3.48722	192.183	1.92183	3.48722
12.501	15.7048	1.92317	3.48995	192.317	1.92317	3.48995
12.521	15.7201	1.92433	3.49336	192.433	1.92433	3.49336
12.541	15.8537	1.92533	3.52304	192.533	1.92533	3.52304
12.561	15.8386	1.92583	3.51969	192.583	1.92583	3.51969
12.581	15.8426	1.92733	3.52057	192.733	1.92733	3.52057
12.601	15.8414	1.9285	3.52032	192.85	1.9285	3.52032
12.621	15.8552	1.92967	3.52337	192.967	1.92967	3.52337
12.641	15.8674	1.931	3.52609	193.1	1.931	3.52609
12.661	15.9874	1.93183	3.55275	193.183	1.93183	3.55275
12.681	15.9531	1.93267	3.54512	193.267	1.93267	3.54512
12.701	15.9808	1.934	3.55128	193.4	1.934	3.55128
12.721	15.9853	1.93483	3.5523	193.483	1.93483	3.5523
12.741	16.0044	1.936	3.55653	193.6	1.936	3.55653
12.761	16.0953	1.93717	3.57673	193.717	1.93717	3.57673
12.781	16.1733	1.93767	3.59407	193.767	1.93767	3.59407
12.801	16.1428	1.93867	3.58729	193.867	1.93867	3.58729
12.821	16.161	1.93983	3.59133	193.983	1.93983	3.59133
12.841	16.1673	1.94083	3.59273	194.083	1.94083	3.59273
12.862	16.291	1.94183	3.62023	194.183	1.94183	3.62023
12.882	16.3028	1.942	3.62285	194.2	1.942	3.62285
12.902	16.2971	1.94317	3.62157	194.317	1.94317	3.62157
12.922	16.3009	1.944	3.62242	194.4	1.944	3.62242
12.942	16.314	1.94483	3.62534	194.483	1.94483	3.62534
12.962	16.3281	1.94583	3.62846	194.583	1.94583	3.62846
12.982	16.445	1.9465	3.65444	194.65	1.9465	3.65444
13.002	16.4159	1.947	3.64798	194.7	1.947	3.64798
13.022	16.4411	1.94783	3.65357	194.783	1.94783	3.65357
13.042	16.4409	1.94867	3.65353	194.867	1.94867	3.65353
13.062	16.4519	1.94933	3.65597	194.933	1.94933	3.65597
13.082	16.4622	1.95	3.65826	195	1.95	3.65826
13.102	16.4744	1.95083	3.66097	195.083	1.95083	3.66097
13.122	16.4883	1.95167	3.66406	195.167	1.95167	3.66406
13.142	16.5026	1.9525	3.66724	195.25	1.9525	3.66724
13.162	16.5167	1.95333	3.67037	195.333	1.95333	3.67037
13.182	16.5307	1.9545	3.67349	195.45	1.9545	3.67349
13.202	16.6769	1.95483	3.70597	195.483	1.95483	3.70597
13.222	16.6331	1.95517	3.69624	195.517	1.95517	3.69624
13.242	16.6567	1.95617	3.70149	195.617	1.95617	3.70149
13.262	16.6509	1.95683	3.70019	195.683	1.95683	3.70019
13.282	16.6587	1.95767	3.70193	195.767	1.95767	3.70193
13.302	16.6626	1.9585	3.70279	195.85	1.9585	3.70279
13.322	16.6715	1.95933	3.70478	195.933	1.95933	3.70478
13.342	16.683	1.96017	3.70734	196.017	1.96017	3.70734
13.362	16.6984	1.961	3.71076	196.1	1.961	3.71076
13.382	16.8228	1.9615	3.73841	196.15	1.9615	3.73841
13.402	16.7849	1.962	3.72997	196.2	1.962	3.72997
13.423	16.8104	1.963	3.73565	196.3	1.963	3.73565
13.443	16.8084	1.96367	3.7352	196.367	1.96367	3.7352
13.463	16.8203	1.9645	3.73785	196.45	1.9645	3.73785
13.483	16.8275	1.96533	3.73945	196.533	1.96533	3.73945
13.503	16.8418	1.96633	3.74262	196.633	1.96633	3.74262
13.523	16.858	1.967	3.74623	196.7	1.967	3.74623
13.543	16.9868	1.9675	3.77484	196.75	1.9675	3.77484
13.563	16.9463	1.968	3.76585	196.8	1.968	3.76585
13.583	16.9668	1.96883	3.77039	196.883	1.96883	3.77039
13.603	16.9646	1.96967	3.76991	196.967	1.96967	3.76991
13.623	16.9754	1.97033	3.77232	197.033	1.97033	3.77232
13.643	16.9828	1.97117	3.77396	197.117	1.97117	3.77396
13.663	16.993	1.97183	3.77623	197.183	1.97183	3.77623
13.683	17.0031	1.97283	3.77846	197.283	1.97283	3.77846
13.703	17.0145	1.9735	3.781	197.35	1.9735	3.781
13.723	17.0254	1.97433	3.78343	197.433	1.97433	3.78343
13.743	17.0374	1.975	3.7861	197.5	1.975	3.7861
13.763	17.0501	1.97567	3.78891	197.567	1.97567	3.78891
13.783	17.0647	1.9765	3.79216	197.65	1.9765	3.79216
13.803	17.0799	1.97733	3.79553	197.733	1.97733	3.79553
13.823	17.0968	1.978	3.7993	197.8	1.978	3.7993
13.843	17.1134	1.979	3.80297	197.9	1.979	3.80297
13.863	17.2411	1.97933	3.83136	197.933	1.97933	3.83136
13.883	17.2036	1.97983	3.82302	197.983	1.97983	3.82302
13.903	17.2216	1.98067	3.82703	198.067	1.98067	3.82703
13.923	17.218	1.98133	3.82622	198.133	1.98133	3.82622
13.944	17.2259	1.98217	3.82798	198.217	1.98217	3.82798
13.964	17.2323	1.98283	3.82941	198.283	1.98283	3.82941
13.984	17.243	1.98383	3.83178	198.383	1.98383	3.83178
14.004	17.2559	1.9845	3.83465	198.45	1.9845	3.83465
14.024	17.2728	1.9855	3.83839	198.55	1.9855	3.83839
14.044	17.3613	1.98633	3.85806	198.633	1.98633	3.85806
14.064	17.4047	1.9865	3.86771	198.65	1.9865	3.86771
14.084	17.3862	1.9875	3.86359	198.75	1.9875	3.86359
14.104	17.397	1.988	3.866	198.8	1.988	3.866
14.124	17.3984	1.98883	3.86631	198.883	1.98883	3.86631
14.144	17.4064	1.9895	3.86808	198.95	1.9895	3.86808
14.164	17.4148	1.9905	3.86995	199.05	1.9905	3.86995
14.184	17.4282	1.99117	3.87293	199.117	1.99117	3.87293
14.204	17.4434	1.992	3.8763	199.2	1.992	3.8763
14.224	17.4585	1.99283	3.87968	199.283	1.99283	3.87968
14.244	17.4735	1.99383	3.883	199.383	1.99383	3.883
14.264	17.4899	1.99433	3.88664	199.433	1.99433	3.88664
14.284	17.5411	1.99517	3.89802	199.517	1.99517	3.89802
14.304	17.6212	1.9955	3.91582	199.55	1.9955	3.91582
14.324	17.5967	1.99617	3.91037	199.617	1.99617	3.91037
14.344	17.6076	1.997	3.9128	199.7	1.997	3.9128
14.364	17.6094	1.99783	3.91319	199.783	1.99783	3.91319
14.384	17.6194	1.9985	3.91543	199.85	1.9985	3.91543
14.405	17.6287	1.99933	3.91749	199.933	1.99933	3.91749
14.425	17.6414	2	3.92032	200	2	3.92032
14.445	17.7204	2.00083	3.93787	200.083	2.00083	3.93787
14.465	17.7678	2.001	3.9484	200.1	2.001	3.9484
14.485	17.7413	2.00183	3.94251	200.183	2.00183	3.94251
14.505	17.7478	2.00233	3.94397	200.233	2.00233	3.94397
14.525	17.7509	2.00317	3.94464	200.317	2.00317	3.94464
14.545	17.7583	2.00383	3.9463	200.383	2.00383	3.9463
14.565	17.7667	2.0045	3.94815	200.45	2.0045	3.94815
14.585	17.7765	2.00517	3.95034	200.517	2.00517	3.95034
14.605	17.7875	2.006	3.95278	200.6	2.006	3.95278
14.625	17.7999	2.00667	3.95554	200.667	2.00667	3.95554
14.645	17.8387	2.0075	3.96415	200.75	2.0075	3.96415
14.665	17.9227	2.00767	3.98281	200.767	2.00767	3.98281
14.685	17.8912	2.00867	3.97581	200.867	2.00867	3.97581
14.705	17.9005	2.00933	3.97789	200.933	2.00933	3.97789
14.725	17.9073	2.01017	3.97939	201.017	2.01017	3.97939
14.745	17.9192	2.011	3.98204	201.1	2.011	3.98204
14.765	17.9327	2.0115	3.98505	201.15	2.0115	3.98505
14.785	17.9465	2.0125	3.98812	201.25	2.0125	3.98812
14.805	17.9604	2.01317	3.9912	201.317	2.01317	3.9912
14.825	17.9747	2.01417	3.99437	201.417	2.01417	3.99437
14.846	18.0822	2.01467	4.01826	201.467	2.01467	4.01826
14.866	18.0839	2.015	4.01865	201.5	2.015	4.01865
14.886	18.0801	2.016	4.01779	201.6	2.016	4.01779
14.906	18.0818	2.0165	4.01817	201.65	2.0165	4.01817
14.926	18.0917	2.01733	4.02038	201.733	2.01733	4.02038
14.946	18.1002	2.01817	4.02227	201.817	2.01817	4.02227
14.966	18.1126	2.01883	4.02502	201.883	2.01883	4.02502
14.986	18.1267	2.01967	4.02815	201.967	2.01967	4.02815
15.006	18.2558	2.0205	4.05684	202.05	2.0205	4.05684
15.026	18.2649	2.02067	4.05887	202.067	2.02067	4.05887
15.046	18.2572	2.0215	4.05715	202.15	2.0215	4.05715
15.066	18.2575	2.02217	4.05723	202.217	2.02217	4.05723
15.086	18.265	2.02283	4.05889	202.283	2.02283	4.05889
15.106	18.2724	2.0235	4.06054	202.35	2.0235	4.06054
15.126	18.2818	2.02433	4.06263	202.433	2.02433	4.06263
15.146	18.2934	2.02517	4.0652	202.517	2.02517	4.0652
15.166	18.4008	2.02583	4.08908	202.583	2.02583	4.08908
15.186	18.411	2.026	4.09133	202.6	2.026	4.09133
15.206	18.4036	2.02683	4.08969	202.683	2.02683	4.08969
15.226	18.4049	2.02733	4.08998	202.733	2.02733	4.08998
15.246	18.4114	2.028	4.09142	202.8	2.028	4.09142
15.266	18.4196	2.02883	4.09325	202.883	2.02883	4.09325
15.286	18.4291	2.0295	4.09534	202.95	2.0295	4.09534
15.306	18.4398	2.03017	4.09773	203.017	2.03017	4.09773
15.326	18.4508	2.03083	4.10017	203.083	2.03083	4.10017
15.346	18.4617	2.0315	4.10259	203.15	2.0315	4.10259
15.366	18.4732	2.03217	4.10515	203.217	2.03217	4.10515
15.386	18.4853	2.03283	4.10784	203.283	2.03283	4.10784
15.406	18.4992	2.0335	4.11094	203.35	2.0335	4.11094
15.426	18.5141	2.03433	4.11425	203.433	2.03433	4.11425
15.447	18.531	2.035	4.11801	203.5	2.035	4.11801
15.467	18.6287	2.03567	4.13972	203.567	2.03567	4.13972
15.487	18.661	2.03583	4.14688	203.583	2.03583	4.14688
15.507	18.6498	2.0365	4.1444	203.65	2.0365	4.1444
15.527	18.6539	2.03717	4.14531	203.717	2.03717	4.14531
15.547	18.6582	2.03783	4.14627	203.783	2.03783	4.14627
15.567	18.669	2.0385	4.14866	203.85	2.0385	4.14866
15.587	18.6807	2.03917	4.15128	203.917	2.03917	4.15128
15.607	18.6961	2.03967	4.15469	203.967	2.03967	4.15469
15.627	18.7107	2.0405	4.15794	204.05	2.0405	4.15794
15.647	18.7888	2.04117	4.17529	204.117	2.04117	4.17529
15.667	18.8305	2.0415	4.18456	204.15	2.0415	4.18456
15.687	18.8149	2.042	4.18109	204.2	2.042	4.18109
15.707	18.8262	2.04283	4.18361	204.283	2.04283	4.18361
15.727	18.8293	2.0435	4.18429	204.35	2.0435	4.18429
15.747	18.8425	2.04417	4.18722	204.417	2.04417	4.18722
15.767	18.857	2.04483	4.19044	204.483	2.04483	4.19044
15.787	18.8729	2.0455	4.19398	204.55	2.0455	4.19398
15.807	18.8894	2.04617	4.19764	204.617	2.04617	4.19764
15.827	18.9046	2.04667	4.20102	204.667	2.04667	4.20102
15.847	18.9189	2.0475	4.20421	204.75	2.0475	4.20421
15.867	18.9336	2.04817	4.20748	204.817	2.04817	4.20748
15.887	18.9494	2.04883	4.21098	204.883	2.04883	4.21098
15.907	19.0478	2.0495	4.23285	204.95	2.0495	4.23285
15.927	19.0922	2.04967	4.2427	204.967	2.04967	4.2427
15.947	19.0703	2.05033	4.23785	205.033	2.05033	4.23785
15.967	19.0762	2.051	4.23916	205.1	2.051	4.23916
15.987	19.0794	2.0515	4.23987	205.15	2.0515	4.23987
16.007	19.0865	2.05217	4.24145	205.217	2.05217	4.24145
16.027	19.0954	2.05283	4.24342	205.283	2.05283	4.24342
16.047	19.1073	2.0535	4.24606	205.35	2.0535	4.24606
16.067	19.1212	2.05417	4.24915	205.417	2.05417	4.24915
16.088	19.2372	2.0545	4.27493	205.45	2.0545	4.27493
16.108	19.2082	2.055	4.26849	205.5	2.055	4.26849
16.128	19.2281	2.05567	4.2729	205.567	2.05567	4.2729
16.148	19.2287	2.05633	4.27305	205.633	2.05633	4.27305
16.168	19.2372	2.057	4.27492	205.7	2.057	4.27492
16.188	19.2459	2.0575	4.27686	205.75	2.0575	4.27686
16.208	19.2572	2.05817	4.27937	205.817	2.05817	4.27937
16.228	19.2698	2.05883	4.28218	205.883	2.05883	4.28218
16.248	19.2841	2.05933	4.28536	205.933	2.05933	4.28536
16.268	19.301	2.06	4.28911	206	2.06	4.28911
16.288	19.3196	2.0605	4.29324	206.05	2.0605	4.29324
16.308	19.3381	2.06117	4.29735	206.117	2.06117	4.29735
16.328	19.3565	2.06183	4.30145	206.183	2.06183	4.30145
16.348	19.3739	2.0625	4.30531	206.25	2.0625	4.30531
16.368	19.3913	2.06317	4.30918	206.317	2.06317	4.30918
16.388	19.4075	2.06367	4.31277	206.367	2.06367	4.31277
16.408	19.4249	2.06433	4.31665	206.433	2.06433	4.31665
16.428	19.4436	2.065	4.3208	206.5	2.065	4.3208
16.448	19.5479	2.06567	4.34397	206.567	2.06567	4.34397
16.468	19.5826	2.06583	4.35169	206.583	2.06583	4.35169
16.488	19.5705	2.06633	4.349	206.633	2.06633	4.349
16.508	19.5777	2.06683	4.35059	206.683	2.06683	4.35059
16.528	19.5796	2.06733	4.35103	206.733	2.06733	4.35103
16.548	19.5852	2.068	4.35227	206.8	2.068	4.35227
16.568	19.5932	2.06867	4.35405	206.867	2.06867	4.35405
16.588	19.6051	2.06917	4.35668	206.917	2.06917	4.35668
16.608	19.6212	2.06983	4.36026	206.983	2.06983	4.36026
16.628	19.6386	2.0705	4.36413	207.05	2.0705	4.36413
16.648	19.6554	2.071	4.36787	207.1	2.071	4.36787
16.668	19.6734	2.07183	4.37186	207.183	2.07183	4.37186
16.688	19.7991	2.072	4.3998	207.2	2.072	4.3998
16.708	19.7948	2.07217	4.39884	207.217	2.07217	4.39884
16.729	19.7909	2.07283	4.39797	207.283	2.07283	4.39797
16.749	19.7883	2.07333	4.39739	207.333	2.07333	4.39739
16.769	19.7915	2.07383	4.39812	207.383	2.07383	4.39812
16.789	19.7955	2.07433	4.39901	207.433	2.07433	4.39901
16.809	19.8033	2.07483	4.40074	207.483	2.07483	4.40074
16.829	19.8134	2.0755	4.40297	207.55	2.0755	4.40297
16.849	19.8277	2.076	4.40616	207.6	2.076	4.40616
16.869	19.8418	2.07633	4.40929	207.633	2.07633	4.40929
16.889	19.8557	2.07717	4.41238	207.717	2.07717	4.41238
16.909	19.8694	2.07783	4.41541	207.783	2.07783	4.41541
16.929	19.8834	2.07833	4.41854	207.833	2.07833	4.41854
16.949	19.8976	2.079	4.4217	207.9	2.079	4.4217
16.969	19.9129	2.0795	4.42508	207.95	2.0795	4.42508
16.989	19.9303	2.08017	4.42896	208.017	2.08017	4.42896
17.009	19.9496	2.08083	4.43325	208.083	2.08083	4.43325
17.029	20.066	2.08117	4.45911	208.117	2.08117	4.45911
17.049	20.0705	2.08133	4.46011	208.133	2.08133	4.46011
17.069	20.0672	2.082	4.45938	208.2	2.082	4.45938
17.089	20.0688	2.0825	4.45974	208.25	2.0825	4.45974
17.109	20.0728	2.083	4.46062	208.3	2.083	4.46062
17.129	20.0805	2.08367	4.46233	208.367	2.08367	4.46233
17.149	20.0916	2.08417	4.46479	208.417	2.08417	4.46479
17.169	20.1058	2.08467	4.46795	208.467	2.08467	4.46795
17.189	20.1228	2.08533	4.47172	208.533	2.08533	4.47172
17.209	20.1393	2.08583	4.4754	208.583	2.08583	4.4754
17.229	20.1555	2.08633	4.479	208.633	2.08633	4.479
17.249	20.173	2.08683	4.4829	208.683	2.08683	4.4829
17.269	20.2627	2.0875	4.50282	208.75	2.0875	4.50282
17.289	20.2995	2.0875	4.511	208.75	2.0875	4.511
17.309	20.2848	2.088	4.50773	208.8	2.088	4.50773
17.33	20.2927	2.0885	4.50949	208.85	2.0885	4.50949
17.35	20.2939	2.089	4.50975	208.9	2.089	4.50975
17.37	20.3014	2.0895	4.51143	208.95	2.0895	4.51143
17.39	20.3102	2.09	4.51337	209	2.09	4.51337
17.41	20.3233	2.09067	4.51629	209.067	2.09067	4.51629
17.43	20.337	2.09117	4.51933	209.117	2.09117	4.51933
17.45	20.351	2.09167	4.52244	209.167	2.09167	4.52244
17.47	20.3639	2.09217	4.5253	209.217	2.09217	4.5253
17.49	20.3772	2.09283	4.52826	209.283	2.09283	4.52826
17.51	20.3903	2.09333	4.53117	209.333	2.09333	4.53117
17.53	20.4052	2.09383	4.53449	209.383	2.09383	4.53449
17.55	20.5148	2.0945	4.55884	209.45	2.0945	4.55884
17.57	20.5362	2.09467	4.5636	209.467	2.09467	4.5636
17.59	20.5251	2.09517	4.56114	209.517	2.09517	4.56114
17.61	20.5276	2.09567	4.56169	209.567	2.09567	4.56169
17.63	20.5308	2.096	4.56239	209.6	2.096	4.56239
17.65	20.5376	2.09667	4.56391	209.667	2.09667	4.56391
17.67	20.5469	2.09717	4.56599	209.717	2.09717	4.56599
17.69	20.6449	2.0975	4.58776	209.75	2.0975	4.58776
17.71	20.6651	2.09783	4.59224	209.783	2.09783	4.59224
17.73	20.645	2.0985	4.58779	209.85	2.0985	4.58779
17.75	20.649	2.09883	4.58867	209.883	2.09883	4.58867
17.77	20.6561	2.0995	4.59024	209.95	2.0995	4.59024
17.79	20.6645	2.1	4.5921	210	2.1	4.5921
17.81	20.6748	2.1005	4.5944	210.05	2.1005	4.5944
17.83	20.6883	2.101	4.59741	210.1	2.101	4.59741
17.85	20.786	2.10133	4.61911	210.133	2.10133	4.61911
17.87	20.7712	2.10167	4.61581	210.167	2.10167	4.61581
17.891	20.7896	2.10233	4.61992	210.233	2.10233	4.61992
17.911	20.791	2.10267	4.62022	210.267	2.10267	4.62022
17.931	20.8027	2.10333	4.62282	210.333	2.10333	4.62282
17.951	20.8129	2.10383	4.6251	210.383	2.10383	4.6251
17.971	20.8266	2.10433	4.62813	210.433	2.10433	4.62813
17.991	20.8397	2.105	4.63106	210.5	2.105	4.63106
18.011	20.8535	2.1055	4.63412	210.55	2.1055	4.63412
18.031	20.868	2.10617	4.63733	210.617	2.10617	4.63733
18.051	20.8836	2.10667	4.6408	210.667	2.10667	4.6408
18.071	20.9025	2.10717	4.64501	210.717	2.10717	4.64501
18.091	20.9219	2.10783	4.64932	210.783	2.10783	4.64932
18.111	21.0611	2.108	4.68025	210.8	2.108	4.68025
18.131	21.0523	2.10817	4.67829	210.817	2.10817	4.67829
18.151	21.0522	2.10883	4.67827	210.883	2.10883	4.67827
18.171	21.0511	2.10933	4.67803	210.933	2.10933	4.67803
18.191	21.0581	2.10967	4.67958	210.967	2.10967	4.67958
18.211	21.0636	2.11017	4.6808	211.017	2.11017	4.6808
18.231	21.0725	2.11067	4.68278	211.067	2.11067	4.68278
18.251	21.0862	2.11117	4.68582	211.117	2.11117	4.68582
18.271	21.1022	2.11167	4.68938	211.167	2.11167	4.68938
18.291	21.12	2.11217	4.69333	211.217	2.11217	4.69333
18.311	21.1389	2.11267	4.69753	211.267	2.11267	4.69753
18.331	21.1569	2.11317	4.70152	211.317	2.11317	4.70152
18.351	21.1737	2.1135	4.70527	211.35	2.1135	4.70527
18.371	21.2981	2.11383	4.73291	211.383	2.11383	4.73291
18.391	21.2707	2.114	4.72683	211.4	2.114	4.72683
18.411	21.286	2.1145	4.73023	211.45	2.1145	4.73023
18.431	21.2853	2.11483	4.73006	211.483	2.11483	4.73006
18.451	21.294	2.11533	4.73199	211.533	2.11533	4.73199
18.472	21.3011	2.11583	4.73357	211.583	2.11583	4.73357
18.492	21.3106	2.11633	4.7357	211.633	2.11633	4.7357
18.512	21.3208	2.11667	4.73795	211.667	2.11667	4.73795
18.532	21.3327	2.11733	4.74061	211.733	2.11733	4.74061
18.552	21.3436	2.11783	4.74301	211.783	2.11783	4.74301
18.572	21.3547	2.11833	4.7455	211.833	2.11833	4.7455
18.592	21.3675	2.11883	4.74833	211.883	2.11883	4.74833
18.612	21.3823	2.11933	4.75162	211.933	2.11933	4.75162
18.632	21.3996	2.11983	4.75546	211.983	2.11983	4.75546
18.652	21.417	2.12033	4.75934	212.033	2.12033	4.75934
18.672	21.5423	2.12067	4.78718	212.067	2.12067	4.78718
18.692	21.5146	2.12083	4.78103	212.083	2.12083	4.78103
18.712	21.5363	2.12133	4.78583	212.133	2.12133	4.78583
18.732	21.5361	2.12183	4.78579	212.183	2.12183	4.78579
18.752	21.5445	2.12233	4.78767	212.233	2.12233	4.78767
18.772	21.5558	2.12283	4.79019	212.283	2.12283	4.79019
18.792	21.5701	2.12333	4.79336	212.333	2.12333	4.79336
18.812	21.5847	2.12383	4.79661	212.383	2.12383	4.79661
18.832	21.5986	2.12417	4.79969	212.417	2.12417	4.79969
18.852	21.6147	2.12483	4.80328	212.483	2.12483	4.80328
18.872	21.7363	2.12517	4.8303	212.517	2.12517	4.8303
18.892	21.732	2.12517	4.82932	212.517	2.12517	4.82932
18.912	21.7337	2.12583	4.82971	212.583	2.12583	4.82971
18.932	21.7347	2.12617	4.82993	212.617	2.12617	4.82993
18.952	21.7422	2.12667	4.8316	212.667	2.12667	4.8316
18.972	21.7524	2.127	4.83387	212.7	2.127	4.83387
18.992	21.7657	2.1275	4.83681	212.75	2.1275	4.83681
19.012	21.7793	2.128	4.83985	212.8	2.128	4.83985
19.032	21.7938	2.12833	4.84306	212.833	2.12833	4.84306
19.052	21.8069	2.12883	4.84598	212.883	2.12883	4.84598
19.072	21.8201	2.12933	4.84892	212.933	2.12933	4.84892
19.092	21.8332	2.12983	4.85183	212.983	2.12983	4.85183
19.113	21.8492	2.13033	4.85537	213.033	2.13033	4.85537
19.133	21.8659	2.13083	4.8591	213.083	2.13083	4.8591
19.153	21.9773	2.13117	4.88384	213.117	2.13117	4.88384
19.173	21.9897	2.13133	4.88661	213.133	2.13133	4.88661
19.193	21.9849	2.13183	4.88554	213.183	2.13183	4.88554
19.213	21.9886	2.13217	4.88635	213.217	2.13217	4.88635
19.233	21.9931	2.13267	4.88736	213.267	2.13267	4.88736
19.253	22.0019	2.13317	4.88931	213.317	2.13317	4.88931
19.273	22.0144	2.13367	4.89209	213.367	2.13367	4.89209
19.293	22.0302	2.13417	4.8956	213.417	2.13417	4.8956
19.313	22.0469	2.13467	4.89931	213.467	2.13467	4.89931
19.333	22.0655	2.135	4.90345	213.5	2.135	4.90345
19.353	22.1929	2.13533	4.93176	213.533	2.13533	4.93176
19.373	22.1962	2.1355	4.93248	213.55	2.1355	4.93248
19.393	22.1906	2.136	4.93125	213.6	2.136	4.93125
19.413	22.1914	2.13633	4.93142	213.633	2.13633	4.93142
19.433	22.1944	2.13683	4.9321	213.683	2.13683	4.9321
19.453	22.2005	2.13717	4.93345	213.717	2.13717	4.93345
19.473	22.2087	2.1375	4.93527	213.75	2.1375	4.93527
19.493	22.2219	2.13817	4.9382	213.817	2.13817	4.9382
19.513	22.2373	2.1385	4.94161	213.85	2.1385	4.94161
19.533	22.2547	2.139	4.94548	213.9	2.139	4.94548
19.553	22.2704	2.1395	4.94898	213.95	2.1395	4.94898
19.573	22.2864	2.13983	4.95254	213.983	2.13983	4.95254
19.593	22.3012	2.14033	4.95583	214.033	2.14033	4.95583
19.613	22.3158	2.14067	4.95906	214.067	2.14067	4.95906
19.633	22.3309	2.141	4.96242	214.1	2.141	4.96242
19.653	22.3473	2.1415	4.96606	214.15	2.1415	4.96606
19.673	22.3642	2.142	4.96982	214.2	2.142	4.96982
19.694	22.3821	2.14233	4.9738	214.233	2.14233	4.9738
19.714	22.4874	2.14267	4.99719	214.267	2.14267	4.99719
19.734	22.5024	2.14283	5.00053	214.283	2.14283	5.00053
19.754	22.4971	2.14317	4.99936	214.317	2.14317	4.99936
19.774	22.501	2.14367	5.00021	214.367	2.14367	5.00021
19.794	22.5053	2.144	5.00117	214.4	2.144	5.00117
19.814	22.5173	2.1445	5.00385	214.45	2.1445	5.00385
19.834	22.5324	2.14483	5.00721	214.483	2.14483	5.00721
19.854	22.546	2.14533	5.01022	214.533	2.14533	5.01022
19.874	22.5598	2.14583	5.01328	214.583	2.14583	5.01328
19.894	22.5728	2.14617	5.01618	214.617	2.14617	5.01618
19.914	22.6915	2.1465	5.04256	214.65	2.1465	5.04256
19.934	22.715	2.14667	5.04779	214.667	2.14667	5.04779
19.954	22.6969	2.147	5.04375	214.7	2.147	5.04375
19.974	22.6973	2.1475	5.04385	214.75	2.1475	5.04385
19.994	22.6991	2.14767	5.04425	214.767	2.14767	5.04425
20.014	22.7072	2.14817	5.04605	214.817	2.14817	5.04605
20.034	22.7171	2.14867	5.04825	214.867	2.14867	5.04825
20.054	22.7301	2.149	5.05114	214.9	2.149	5.05114
20.074	22.7438	2.14933	5.05418	214.933	2.14933	5.05418
20.094	22.7574	2.14983	5.0572	214.983	2.14983	5.0572
20.114	22.7705	2.15033	5.06011	215.033	2.15033	5.06011
20.134	22.7836	2.15067	5.06301	215.067	2.15067	5.06301
20.154	22.7969	2.15117	5.06597	215.117	2.15117	5.06597
20.174	22.8106	2.15167	5.06903	215.167	2.15167	5.06903
20.194	22.8267	2.152	5.07261	215.2	2.152	5.07261
20.214	22.8447	2.1525	5.07659	215.25	2.1525	5.07659
20.234	22.9633	2.15267	5.10296	215.267	2.15267	5.10296
20.254	22.9414	2.15283	5.09808	215.283	2.15283	5.09808
20.274	22.964	2.15333	5.10311	215.333	2.15333	5.10311
20.295	22.9644	2.15367	5.10319	215.367	2.15367	5.10319
20.315	22.9715	2.15417	5.10478	215.417	2.15417	5.10478
20.335	22.9801	2.15467	5.10668	215.467	2.15467	5.10668
20.355	22.9933	2.155	5.10963	215.5	2.155	5.10963
20.375	23.0089	2.15533	5.11308	215.533	2.15533	5.11308
20.395	23.023	2.15583	5.11622	215.583	2.15583	5.11622
20.415	23.0374	2.15617	5.11943	215.617	2.15617	5.11943
20.435	23.053	2.15667	5.1229	215.667	2.15667	5.1229
20.455	23.1553	2.157	5.14562	215.7	2.157	5.14562
20.475	23.1837	2.15717	5.15194	215.717	2.15717	5.15194
20.495	23.1705	2.1575	5.149	215.75	2.1575	5.149
20.515	23.1747	2.15783	5.14993	215.783	2.15783	5.14993
20.535	23.1784	2.15817	5.15075	215.817	2.15817	5.15075
20.555	23.1885	2.15867	5.153	215.867	2.15867	5.153
20.575	23.201	2.159	5.15577	215.9	2.159	5.15577
20.595	23.2151	2.15933	5.1589	215.933	2.15933	5.1589
20.615	23.2299	2.15983	5.16219	215.983	2.15983	5.16219
20.635	23.2431	2.16017	5.16514	216.017	2.16017	5.16514
20.655	23.2559	2.16067	5.16798	216.067	2.16067	5.16798
20.675	23.2694	2.161	5.17097	216.1	2.161	5.17097
20.695	23.2827	2.1615	5.17394	216.15	2.1615	5.17394
20.715	23.2979	2.16183	5.17731	216.183	2.16183	5.17731
20.735	23.3164	2.16233	5.18141	216.233	2.16233	5.18141
20.755	23.4385	2.16267	5.20855	216.267	2.16267	5.20855
20.775	23.4579	2.16283	5.21288	216.283	2.16283	5.21288
20.795	23.4461	2.16317	5.21025	216.317	2.16317	5.21025
20.815	23.4473	2.1635	5.21052	216.35	2.1635	5.21052
20.835	23.4528	2.16383	5.21173	216.383	2.16383	5.21173
20.855	23.4613	2.16417	5.21362	216.417	2.16417	5.21362
20.875	23.4726	2.16467	5.21613	216.467	2.16467	5.21613
20.895	23.4877	2.165	5.2195	216.5	2.165	5.2195
20.915	23.502	2.1655	5.22267	216.55	2.1655	5.22267
20.936	23.5171	2.16583	5.22603	216.583	2.16583	5.22603
20.956	23.5807	2.16617	5.24016	216.617	2.16617	5.24016
20.976	23.6385	2.16633	5.25299	216.633	2.16633	5.25299
20.996	23.6198	2.16667	5.24884	216.667	2.16667	5.24884
21.016	23.6322	2.167	5.25161	216.7	2.167	5.25161
21.036	23.6339	2.16733	5.25198	216.733	2.16733	5.25198
21.056	23.6427	2.16767	5.25394	216.767	2.16767	5.25394
21.076	23.6518	2.168	5.25595	216.8	2.168	5.25595
21.096	23.6641	2.16833	5.25868	216.833	2.16833	5.25868
21.116	23.6784	2.16867	5.26186	216.867	2.16867	5.26186
21.136	23.6931	2.169	5.26514	216.9	2.169	5.26514
21.156	23.7066	2.16933	5.26813	216.933	2.16933	5.26813
21.176	23.7196	2.16983	5.27102	216.983	2.16983	5.27102
21.196	23.732	2.17017	5.27379	217.017	2.17017	5.27379
21.216	23.7445	2.1705	5.27656	217.05	2.1705	5.27656
21.236	23.7558	2.17083	5.27907	217.083	2.17083	5.27907
21.256	23.7678	2.17133	5.28173	217.133	2.17133	5.28173
21.276	23.7805	2.17167	5.28455	217.167	2.17167	5.28455
21.296	23.7951	2.17217	5.2878	217.217	2.17217	5.2878
21.316	23.9062	2.17233	5.31249	217.233	2.17233	5.31249
21.336	23.9093	2.1725	5.31317	217.25	2.1725	5.31317
21.356	23.9052	2.173	5.31226	217.3	2.173	5.31226
21.376	23.9061	2.17317	5.31246	217.317	2.17317	5.31246
21.396	23.9121	2.1735	5.3138	217.35	2.1735	5.3138
21.417	23.9188	2.174	5.3153	217.4	2.174	5.3153
21.437	23.9308	2.1745	5.31795	217.45	2.1745	5.31795
21.457	23.9459	2.17483	5.32132	217.483	2.17483	5.32132
21.477	23.9638	2.17517	5.32529	217.517	2.17517	5.32529
21.497	23.9802	2.1755	5.32893	217.55	2.1755	5.32893
21.517	24.0125	2.176	5.33611	217.6	2.176	5.33611
21.537	24.1008	2.17617	5.35574	217.617	2.17617	5.35574
21.557	24.086	2.17633	5.35245	217.633	2.17633	5.35245
21.577	24.102	2.17683	5.356	217.683	2.17683	5.356
21.597	24.1049	2.17717	5.35665	217.717	2.17717	5.35665
21.617	24.1152	2.1775	5.35894	217.75	2.1775	5.35894
21.637	24.1278	2.17783	5.36173	217.783	2.17783	5.36173
21.657	24.1442	2.17833	5.36539	217.833	2.17833	5.36539
21.677	24.1618	2.17867	5.3693	217.867	2.17867	5.3693
21.697	24.1784	2.179	5.37298	217.9	2.179	5.37298
21.717	24.1949	2.17933	5.37664	217.933	2.17933	5.37664
21.737	24.2097	2.17983	5.37993	217.983	2.17983	5.37993
21.757	24.2244	2.18033	5.3832	218.033	2.18033	5.3832
21.777	24.2395	2.18067	5.38656	218.067	2.18067	5.38656
21.797	24.2549	2.181	5.38998	218.1	2.181	5.38998
21.817	24.3664	2.1815	5.41476	218.15	2.1815	5.41476
21.837	24.39	2.1815	5.42	218.15	2.1815	5.42
21.857	24.3825	2.18167	5.41833	218.167	2.18167	5.41833
21.877	24.3869	2.18217	5.4193	218.217	2.18217	5.4193
21.897	24.3866	2.1825	5.41925	218.25	2.1825	5.41925
21.917	24.3923	2.18283	5.42051	218.283	2.18283	5.42051
21.938	24.3993	2.18317	5.42207	218.317	2.18317	5.42207
21.958	24.4104	2.1835	5.42453	218.35	2.1835	5.42453
21.978	24.4244	2.184	5.42765	218.4	2.184	5.42765
21.998	24.4419	2.18417	5.43153	218.417	2.18417	5.43153
22.018	24.4581	2.18467	5.43513	218.467	2.18467	5.43513
22.038	24.4734	2.18517	5.43854	218.517	2.18517	5.43854
22.058	24.5839	2.18533	5.4631	218.533	2.18533	5.4631
22.078	24.5943	2.1855	5.46541	218.55	2.1855	5.46541
22.098	24.5852	2.186	5.46338	218.6	2.186	5.46338
22.118	24.5854	2.18617	5.46342	218.617	2.18617	5.46342
22.138	24.5905	2.1865	5.46455	218.65	2.1865	5.46455
22.158	24.5987	2.18683	5.46638	218.683	2.18683	5.46638
22.178	24.6113	2.18733	5.46919	218.733	2.18733	5.46919
22.198	24.6274	2.1875	5.47276	218.75	2.1875	5.47276
22.218	24.6446	2.188	5.47658	218.8	2.188	5.47658
22.238	24.6596	2.18817	5.47991	218.817	2.18817	5.47991
22.258	24.6741	2.18867	5.48313	218.867	2.18867	5.48313
22.278	24.6884	2.189	5.48631	218.9	2.189	5.48631
22.298	24.702	2.18933	5.48933	218.933	2.18933	5.48933
22.318	24.7161	2.18967	5.49246	218.967	2.18967	5.49246
22.338	24.7294	2.19017	5.49542	219.017	2.19017	5.49542
22.358	24.7432	2.1905	5.49849	219.05	2.1905	5.49849
22.378	24.832	2.191	5.51822	219.1	2.191	5.51822
22.398	24.8876	2.19117	5.53059	219.117	2.19117	5.53059
22.418	24.8757	2.19117	5.52794	219.117	2.19117	5.52794
22.438	24.8859	2.1915	5.53021	219.15	2.1915	5.53021
22.458	24.8829	2.19183	5.52954	219.183	2.19183	5.52954
22.478	24.8854	2.192	5.5301	219.2	2.192	5.5301
22.498	24.8869	2.19233	5.53043	219.233	2.19233	5.53043
22.518	24.8905	2.19267	5.53122	219.267	2.19267	5.53122
22.538	24.8949	2.193	5.5322	219.3	2.193	5.5322
22.558	24.9015	2.19333	5.53368	219.333	2.19333	5.53368
22.578	24.9114	2.1935	5.53586	219.35	2.1935	5.53586
22.598	24.9233	2.19383	5.5385	219.383	2.19383	5.5385
22.619	24.9372	2.19417	5.54159	219.417	2.19417	5.54159
22.639	24.952	2.19433	5.54489	219.433	2.19433	5.54489
22.659	24.9647	2.19467	5.54771	219.467	2.19467	5.54771
22.679	24.9762	2.19483	5.55026	219.483	2.19483	5.55026
22.699	24.9861	2.19517	5.55247	219.517	2.19517	5.55247
22.719	24.9946	2.19533	5.55435	219.533	2.19533	5.55435
22.739	25.0021	2.1955	5.55603	219.55	2.1955	5.55603
22.759	25.1733	2.18533	5.59406	218.533	2.18533	5.59406
22.779	24.1136	2.159	5.35857	215.9	2.159	5.35857
22.799	20.4873	2.11417	4.55273	211.417	2.11417	4.55273
22.819	15.81	2.05583	3.51333	205.583	2.05583	3.51333
22.839	11.6239	1.98183	2.58308	198.183	1.98183	2.58308
22.859	6.50709	1.8865	1.44602	188.65	1.8865	1.44602
22.879	1.50196	1.77933	0.333769	177.933	1.77933	0.333769
22.899	-0.244441	1.65783	-0.0543202	165.783	1.65783	-0.0543202
22.919	-0.055958	1.5215	-0.0124351	152.15	1.5215	-0.0124351
22.939	-0.0179204	1.36317	-0.00398231	136.317	1.36317	-0.00398231
22.959	-0.0299966	1.194	-0.00666591	119.4	1.194	-0.00666591
22.979	-0.0219062	1.008	-0.00486806	100.8	1.008	-0.00486806
22.999	-0.0229507	0.8	-0.00510015	80	0.8	-0.00510015
23.019	-0.0188618	0.617667	-0.00419151	61.7667	0.617667	-0.00419151
23.039	-0.0149785	0.463667	-0.00332856	46.3667	0.463667	-0.00332856
23.059	-0.0104624	0.353167	-0.00232498	35.3167	0.353167	-0.00232498
23.079	-0.00843262	0.269667	-0.00187391	26.9667	0.269667	-0.00187391
23.099	-0.0068291	0.205167	-0.00151758	20.5167	0.205167	-0.00151758
23.119	-0.00577051	0.157	-0.00128234	15.7	0.157	-0.00128234
23.139	-0.00524072	0.117667	-0.00116461	11.7667	0.117667	-0.00116461
23.159	-0.00462305	0.0895	-0.00102734	8.95	0.0895	-0.00102734
23.179	-0.00443164	0.0681667	-0.000984809	6.81667	0.0681667	-0.000984809
23.199	-0.00437305	0.0518333	-0.000971788	5.18333	0.0518333	-0.000971788
23.219	-0.00447607	0.0393333	-0.000994683	3.93333	0.0393333	-0.000994683
23.239	-0.0046084	0.0298333	-0.00102409	2.98333	0.0298333	-0.00102409
23.26	-0.00468213	0.0228333	-0.00104047	2.28333	0.0228333	-0.00104047
23.28	-0.00475537	0.017	-0.00105675	1.7	0.017	-0.00105675
23.3	-0.00444678	0.0126667	-0.000988173	1.26667	0.0126667	-0.000988173
23.32	-0.00475537	0.00933333	-0.00105675	0.933333	0.00933333	-0.00105675
23.34	-0.00516748	0.007	-0.00114833	0.7	0.007	-0.00114833
23.36	-0.00515283	0.00516667	-0.00114507	0.516667	0.00516667	-0.00114507
23.38	-0.00522656	0.00366667	-0.00116146	0.366667	0.00366667	-0.00116146
23.4	-0.00541748	0.00266667	-0.00120388	0.266667	0.00266667	-0.00120388
23.42	-0.00549072	0.002	-0.00122016	0.2	0.002	-0.00122016
23.44	-0.00563818	0.00133333	-0.00125293	0.133333	0.00133333	-0.00125293
23.46	-0.00577051	0.000666667	-0.00128234	0.0666667	0.000666667	-0.00128234
23.48	-0.00568213	0.000333333	-0.0012627	0.0333333	0.000333333	-0.0012627
23.5	-0.00553516	0	-0.00123003	0	0	-0.00123003
					0
					0
					0
					0
					0
					0
					0
					0
					0
					0
					0
					0
					0
					0
					0
					0
					0
					0
					0
					0
					0
					0
					0
					0
					0
					0
					0
					0
					0
					0
					0
					0
					0
					0
					0
					0
					0
					0
					0
					0
					0
					0
					0
					0
					0
					0
					0
					0
					0
					0
					0
					0
					0
					0
					0
					0
					0
					0
					0
					0
					0
					0
					0
					0
					0
					0
					0
					0
					0
					0
					0
					0
					0
					0
					0
					0
					0
					0
					0
					0
					0
					0
					0
					0
					0
					0
					0
					0
					0
					0
					0
					0
					0
					0
					0
					0
					0
					0
					0
					0
					0
					0
					0
					0
					0
					0
					0
					0
					0
					0
					0
					0
					0
					0
					0
					0
					0
					0
					0
					0
					0
					0
					0
					0
					0
					0
					0
					0
					0
					0
					0
					0
					0
					0
					0
					0
					0
					0
					0
					0
					0
					0
					0
					0
					0
					0
					0
					0
					0
					0
					0
					0
					0
					0
					0
					0
					0
					0
					0
					0
					0
					0
					0
					0
					0
					0
					0
					0
					0
					0
					0
					0
					0
					0
					0
					0
					0
					0
					0
					0
					0
					0
					0
					0
					0
					0
					0
					0
					0
					0
					0
					0
					0
					0
					0
					0
					0
					0
					0
					0
					0
					0
					0
					0
					0
					0
					0
					0
					0
					0
					0
					0
					0
					0
					0
					0
					0
					0
					0
					0
					0
					0
					0
					0
					0
					0
					0
					0
					0
					0
					0
					0
					0
					0
					0
					0
					0
					0
					0
					0
					0
					0
					0
					0
					0
					0
					0
					0
					0
					0
					0
					0
					0
					0
					0
					0
					0
					0
					0
					0
					0
					0
					0
					0
					0
					0
					0
					0
					0
					0
					0
					0
					0
					0
					0
					0
					0
					0
					0
					0
					0
					0
					0
					0
					0
					0
					0
					0
					0
					0
					0
					0
					0
					0
					0
					0
					0
					0
					0
					0
					0
					0
					0
					0
					0
					0
					0
					0
					0
					0
					0
					0
					0
					0
					0
					0
					0
					0
					0
					0
					0
					0
					0
					0
					0
					0
					0
					0
					0
					0
					0
					0
					0
					0
					0
					0
					0
					0
					0
					0
					0
					0
					0
					0
					0
					0
					0
					0
					0
					0
					0
					0
					0
					0
					0
					0
					0
					0
					0
					0
					0
					0
					0
					0
					0
					0
					0
					0
					0
					0
					0
					0
					0
					0
					0
					0
					0
					0
					0
					0
					0
					0
					0
					0
					0
					0
					0
					0
					0
					0
					0
					0
					0
					0
					0
					0
					0
					0
					0
					0
					0
					0
					0
					0
					0
					0
					0
					0
					0
					0
					0
					0
					0
					0
					0
					0
					0
					0
					0
					0
					0
					0
					0
					0
					0
					0
					0
					0
					0
					0
					0
					0
					0
					0
					0
					0
					0
					0
					0
					0
					0
					0
					0
					0
					0
					0
					0
					0
					0
					0
					0
					0
					0
					0
					0
					0
					0
					0
					0
					0
					0
					0
					0
					0
					0
					0
					0
					0
					0
					0
					0
					0
					0
					0
					0
					0
					0
					0
					0
					0
					0
					0
					0
					0
					0
					0
					0
					0
					0
					0
					0
					0
					0
					0
					0
					0
					0
					0
					0
					0
					0
					0
					0
					0
					0
					0
					0
					0
					0
					0
					0
					0
					0
					0
					0
					0
					0
					0
					0
					0
					0
					0
					0
					0
					0
					0
					0
					0
					0
					0
					0
					0
					0
					0
					0
					0
					0
					0
					0
					0
					0
					0
					0
					0
					0
					0
					0
					0
					0
					0
					0
					0
					0
					0
					0
					0
					0
					0
					0
					0
					0
					0
					0
					0
					0
					0
					0
					0
					0
					0
					0
					0
					0
					0
					0
					0
					0
					0
					0
					0
					0
					0
					0
					0
					0
					0
					0
					0
					0
					0
					0
					0
					0
					0
					0
					0
					0
					0
					0
					0
					0
					0
					0
					0
					0
					0
					0
					0
					0
					0
					0
					0
					0
					0
					0
					0
					0
					0
					0
					0
					0
					0
					0
					0
					0
					0
					0
					0
					0
					0
					0
					0
					0
					0
					0
					0
					0
					0
					0
					0
					0
					0
					0
					0
					0
					0
					0
					0
					0
					0
					0
					0
					0
					0
					0
					0
					0
					0
					0
					0
					0
					0
					0
					0
					0
					0
					0
					0
					0
					0
					0
					0
					0
					0
					0
					0
					0
					0
					0
					0
					0
					0
					0
					0
					0
					0
					0
					0
					0
					0
					0
					0
					0
					0
					0
					0
					0
					0
					0
					0
					0
					0
					0
					0
					0
					0
					0
					0
					0
					0
					0
					0
					0
					0
					0
					0
					0
					0
					0
					0
					0
					0
					0
					0
					0
					0
					0
					0
					0
					0
					0
					0
					0
					0
					0
					0
					0
					0
					0
					0
					0
					0
					0
					0
					0
					0
					0
					0
					0
					0
					0
					0
					0
					0
					0
					0
					0
					0
					0
					0
					0
					0
					0
					0
					0
					0
					0
					0
					0
					0
					0
					0
					0
					0
					0
					0
					0
					0
					0
					0
					0
					0
					0
					0
					0
					0
					0
					0
					0
					0
					0
					0
					0
					0
					0
					0
					0
					0
					0
					0
					0
					0
					0
					0
					0
					0
					0
					0
					0
					0
					0
					0
					0
					0
					0
					0
					0
					0
					0
					0
					0
					0
					0
					0
					0
[truncated: 1,046,576+ more rows]

## Sheet: Sample 32
Time (s)	Load (N)	Displacement (mm)	Stress (MPa)	Strain (%)	Strain	Stress (MPa)
0	0.000309082	-0.000166667	6.86849e-05	-0.0166667	-0.000166667	6.86849e-05
0.02	0.00048584	-0.000166667	0.000107964	-0.0166667	-0.000166667	0.000107964
0.04	0.000529785	-0.000166667	0.00011773	-0.0166667	-0.000166667	0.00011773
0.06	0.000647461	-0.000166667	0.00014388	-0.0166667	-0.000166667	0.00014388
0.08	0.000426758	-0.000166667	9.48351e-05	-0.0166667	-0.000166667	9.48351e-05
0.1	0.000118164	-0.000166667	2.62587e-05	-0.0166667	-0.000166667	2.62587e-05
0.12	0.000103027	-0.000166667	2.2895e-05	-0.0166667	-0.000166667	2.2895e-05
0.141	-0.00017627	-0.000166667	-3.9171e-05	-0.0166667	-0.000166667	-3.9171e-05
0.161	-0.000293945	-0.000166667	-6.53212e-05	-0.0166667	-0.000166667	-6.53212e-05
0.181	-0.000235352	-0.000166667	-5.23003e-05	-0.0166667	-0.000166667	-5.23003e-05
0.201	-8.78906e-05	-0.000166667	-1.95313e-05	-0.0166667	-0.000166667	-1.95313e-05
0.221	-0.000103027	-0.000166667	-2.2895e-05	-0.0166667	-0.000166667	-2.2895e-05
0.241	-0.000132324	-0.000166667	-2.94054e-05	-0.0166667	-0.000166667	-2.94054e-05
0.261	-0.000264648	-0.000166667	-5.88108e-05	-0.0166667	-0.000166667	-5.88108e-05
0.281	-0.000559082	-0.000166667	-0.00012424	-0.0166667	-0.000166667	-0.00012424
0.301	-0.000661621	-0.000166667	-0.000147027	-0.0166667	-0.000166667	-0.000147027
0.321	-0.000646973	-0.000166667	-0.000143772	-0.0166667	-0.000166667	-0.000143772
0.341	-0.000705566	-0.000166667	-0.000156793	-0.0166667	-0.000166667	-0.000156793
0.361	-0.000514648	-0.000166667	-0.000114366	-0.0166667	-0.000166667	-0.000114366
0.381	-0.000337891	-0.000166667	-7.50868e-05	-0.0166667	-0.000166667	-7.50868e-05
0.401	-4.39453e-05	-0.000166667	-9.76563e-06	-0.0166667	-0.000166667	-9.76563e-06
0.421	-0.00017627	-0.000166667	-3.9171e-05	-0.0166667	-0.000166667	-3.9171e-05
0.441	-0.000323242	-0.000166667	-7.18316e-05	-0.0166667	-0.000166667	-7.18316e-05
0.461	-0.000396973	-0.000166667	-8.82161e-05	-0.0166667	-0.000166667	-8.82161e-05
0.481	-0.000205566	-0.000166667	-4.56814e-05	-0.0166667	-0.000166667	-4.56814e-05
0.501	-0.000485352	-0.000166667	-0.000107856	-0.0166667	-0.000166667	-0.000107856
0.521	-0.000603027	-0.000166667	-0.000134006	-0.0166667	-0.000166667	-0.000134006
0.541	-0.000470703	-0.000166667	-0.000104601	-0.0166667	-0.000166667	-0.000104601
0.561	-0.000161621	-0.000166667	-3.59158e-05	-0.0166667	-0.000166667	-3.59158e-05
0.581	5.9082e-05	-0.000166667	1.31293e-05	-0.0166667	-0.000166667	1.31293e-05
0.601	2.97852e-05	-0.000166667	6.61892e-06	-0.0166667	-0.000166667	6.61892e-06
0.621	-0.000190918	-0.000166667	-4.24262e-05	-0.0166667	-0.000166667	-4.24262e-05
0.641	-0.00017627	-0.000166667	-3.9171e-05	-0.0166667	-0.000166667	-3.9171e-05
0.661	-0.000205566	-0.000166667	-4.56814e-05	-0.0166667	-0.000166667	-4.56814e-05
0.682	-0.000249512	-0.000166667	-5.54471e-05	-0.0166667	-0.000166667	-5.54471e-05
0.702	-0.00017627	-0.000166667	-3.9171e-05	-0.0166667	-0.000166667	-3.9171e-05
0.722	1.46484e-05	-0.000166667	3.25521e-06	-0.0166667	-0.000166667	3.25521e-06
0.742	4.44336e-05	-0.000166667	9.87413e-06	-0.0166667	-0.000166667	9.87413e-06
0.762	7.37305e-05	-0.000166667	1.63845e-05	-0.0166667	-0.000166667	1.63845e-05
0.782	0.000206055	-0.000166667	4.57899e-05	-0.0166667	-0.000166667	4.57899e-05
0.802	0.000353027	-0.000166667	7.84505e-05	-0.0166667	-0.000166667	7.84505e-05
0.822	0.000162109	-0.000166667	3.60243e-05	-0.0166667	-0.000166667	3.60243e-05
0.842	0.000118164	-0.000166667	2.62587e-05	-0.0166667	-0.000166667	2.62587e-05
0.862	-2.92969e-05	-0.000166667	-6.51042e-06	-0.0166667	-0.000166667	-6.51042e-06
0.882	-0.000235352	-0.000166667	-5.23003e-05	-0.0166667	-0.000166667	-5.23003e-05
0.902	-0.00017627	-0.000166667	-3.9171e-05	-0.0166667	-0.000166667	-3.9171e-05
0.922	-0.000205566	-0.000166667	-4.56814e-05	-0.0166667	-0.000166667	-4.56814e-05
0.942	-0.000146973	-0.000166667	-3.26606e-05	-0.0166667	-0.000166667	-3.26606e-05
0.962	-0.000205566	-0.000166667	-4.56814e-05	-0.0166667	-0.000166667	-4.56814e-05
0.982	-0.000293945	-0.000166667	-6.53212e-05	-0.0166667	-0.000166667	-6.53212e-05
1.002	-0.000455566	-0.000166667	-0.000101237	-0.0166667	-0.000166667	-0.000101237
1.022	-0.000411621	-0.000166667	-9.14714e-05	-0.0166667	-0.000166667	-9.14714e-05
1.042	-0.000235352	-0.000166667	-5.23003e-05	-0.0166667	-0.000166667	-5.23003e-05
1.062	-0.000205566	-0.000166667	-4.56814e-05	-0.0166667	-0.000166667	-4.56814e-05
1.082	-0.000132324	-0.000166667	-2.94054e-05	-0.0166667	-0.000166667	-2.94054e-05
1.102	-0.000132324	-0.000166667	-2.94054e-05	-0.0166667	-0.000166667	-2.94054e-05
1.122	2.97852e-05	-0.000166667	6.61892e-06	-0.0166667	-0.000166667	6.61892e-06
1.142	0.000162109	-0.000166667	3.60243e-05	-0.0166667	-0.000166667	3.60243e-05
1.162	-2.92969e-05	-0.000166667	-6.51042e-06	-0.0166667	-0.000166667	-6.51042e-06
1.182	-0.000117676	-0.000166667	-2.61502e-05	-0.0166667	-0.000166667	-2.61502e-05
1.202	-2.92969e-05	-0.000166667	-6.51042e-06	-0.0166667	-0.000166667	-6.51042e-06
1.222	2.97852e-05	-0.000166667	6.61892e-06	-0.0166667	-0.000166667	6.61892e-06
1.242	-0.000132324	-0.000166667	-2.94054e-05	-0.0166667	-0.000166667	-2.94054e-05
1.262	-0.000249512	0	-5.54471e-05	0	0	-5.54471e-05
1.282	-0.000146973	0	-3.26606e-05	0	0	-3.26606e-05
1.302	-0.000103027	0	-2.2895e-05	0	0	-2.2895e-05
1.322	-2.92969e-05	0	-6.51042e-06	0	0	-6.51042e-06
1.343	2.97852e-05	0	6.61892e-06	0	0	6.61892e-06
1.363	2.97852e-05	0	6.61892e-06	0	0	6.61892e-06
1.383	0.000147461	0	3.27691e-05	0	0	3.27691e-05
1.403	0.00023584	0	5.24089e-05	0	0	5.24089e-05
1.423	0.00023584	0	5.24089e-05	0	0	5.24089e-05
1.443	0.000220703	0	4.90451e-05	0	0	4.90451e-05
1.463	0.000162109	0	3.60243e-05	0	0	3.60243e-05
1.483	-8.78906e-05	0	-1.95313e-05	0	0	-1.95313e-05
1.503	0.000191406	0	4.25347e-05	0	0	4.25347e-05
1.523	0.000265137	0	5.89193e-05	0	0	5.89193e-05
1.543	0.000309082	0	6.86849e-05	0	0	6.86849e-05
1.563	0.000294434	0	6.54297e-05	0	0	6.54297e-05
1.583	0.000191406	0	4.25347e-05	0	0	4.25347e-05
1.603	0.000265137	0	5.89193e-05	0	0	5.89193e-05
1.623	8.83789e-05	0	1.96398e-05	0	0	1.96398e-05
1.643	-1.46484e-05	0	-3.25521e-06	0	0	-3.25521e-06
1.663	-0.000205566	0	-4.56814e-05	0	0	-4.56814e-05
1.683	-0.000205566	0	-4.56814e-05	0	0	-4.56814e-05
1.703	-0.000205566	0	-4.56814e-05	0	0	-4.56814e-05
1.723	-0.000323242	0	-7.18316e-05	0	0	-7.18316e-05
1.743	-0.000132324	0	-2.94054e-05	0	0	-2.94054e-05
1.763	-0.000220215	0	-4.89366e-05	0	0	-4.89366e-05
1.783	-0.000103027	0	-2.2895e-05	0	0	-2.2895e-05
1.803	-0.000470703	0	-0.000104601	0	0	-0.000104601
1.823	-0.000529297	0	-0.000117622	0	0	-0.000117622
1.843	-0.000838379	0	-0.000186306	0	0	-0.000186306
1.863	-0.000764648	0	-0.000169922	0	0	-0.000169922
1.883	-0.000559082	0	-0.00012424	0	0	-0.00012424
1.903	-0.000411621	0	-9.14714e-05	0	0	-9.14714e-05
1.923	-0.000264648	0	-5.88108e-05	0	0	-5.88108e-05
1.943	-0.000190918	0	-4.24262e-05	0	0	-4.24262e-05
1.963	4.88281e-07	0	1.08507e-07	0	0	1.08507e-07
1.984	-0.000103027	0.000166667	-2.2895e-05	0.0166667	0.000166667	-2.2895e-05
2.004	4.88281e-07	0.000166667	1.08507e-07	0.0166667	0.000166667	1.08507e-07
2.024	-1.46484e-05	0.000166667	-3.25521e-06	0.0166667	0.000166667	-3.25521e-06
2.044	-0.000117676	0.000166667	-2.61502e-05	0.0166667	0.000166667	-2.61502e-05
2.064	-0.000103027	0.000166667	-2.2895e-05	0.0166667	0.000166667	-2.2895e-05
2.084	-0.000161621	0.000166667	-3.59158e-05	0.0166667	0.000166667	-3.59158e-05
2.104	-0.000103027	0.000333333	-2.2895e-05	0.0333333	0.000333333	-2.2895e-05
2.124	-8.78906e-05	0.000333333	-1.95313e-05	0.0333333	0.000333333	-1.95313e-05
2.144	-0.000146973	0.000333333	-3.26606e-05	0.0333333	0.000333333	-3.26606e-05
2.164	-5.85937e-05	0.000333333	-1.30208e-05	0.0333333	0.000333333	-1.30208e-05
2.184	-2.92969e-05	0.000333333	-6.51042e-06	0.0333333	0.000333333	-6.51042e-06
2.204	-0.000132324	0.000333333	-2.94054e-05	0.0333333	0.000333333	-2.94054e-05
2.224	-0.000190918	0.000333333	-4.24262e-05	0.0333333	0.000333333	-4.24262e-05
2.244	-0.000146973	0.000333333	-3.26606e-05	0.0333333	0.000333333	-3.26606e-05
2.264	-0.000161621	0.000333333	-3.59158e-05	0.0333333	0.000333333	-3.59158e-05
2.284	-0.000190918	0.000333333	-4.24262e-05	0.0333333	0.000333333	-4.24262e-05
2.304	-0.000249512	0.000333333	-5.54471e-05	0.0333333	0.000333333	-5.54471e-05
2.324	-0.000353027	0.000333333	-7.84505e-05	0.0333333	0.000333333	-7.84505e-05
2.344	-0.00042627	0.000333333	-9.47266e-05	0.0333333	0.000333333	-9.47266e-05
2.364	-0.000573242	0.000333333	-0.000127387	0.0333333	0.000333333	-0.000127387
2.384	-0.00042627	0.000333333	-9.47266e-05	0.0333333	0.000333333	-9.47266e-05
2.404	-0.000367676	0.000333333	-8.17057e-05	0.0333333	0.000333333	-8.17057e-05
2.424	-0.000470703	0.000333333	-0.000104601	0.0333333	0.000333333	-0.000104601
2.444	-0.000396973	0.000333333	-8.82161e-05	0.0333333	0.000333333	-8.82161e-05
2.464	-0.000337891	0.000333333	-7.50868e-05	0.0333333	0.000333333	-7.50868e-05
2.484	-0.000353027	0.000333333	-7.84505e-05	0.0333333	0.000333333	-7.84505e-05
2.504	-0.000323242	0.000333333	-7.18316e-05	0.0333333	0.000333333	-7.18316e-05
2.524	-5.85937e-05	0.000333333	-1.30208e-05	0.0333333	0.000333333	-1.30208e-05
2.544	0.000118164	0.0005	2.62587e-05	0.05	0.0005	2.62587e-05
2.564	0.000162109	0.0005	3.60243e-05	0.05	0.0005	3.60243e-05
2.584	0.000309082	0.0005	6.86849e-05	0.05	0.0005	6.86849e-05
2.604	0.000162109	0.0005	3.60243e-05	0.05	0.0005	3.60243e-05
2.624	0.000162109	0.0005	3.60243e-05	0.05	0.0005	3.60243e-05
2.645	-5.85937e-05	0.0005	-1.30208e-05	0.05	0.0005	-1.30208e-05
2.665	4.88281e-07	0.0005	1.08507e-07	0.05	0.0005	1.08507e-07
2.685	-5.85937e-05	0.0005	-1.30208e-05	0.05	0.0005	-1.30208e-05
2.705	0.000103027	0.0005	2.2895e-05	0.05	0.0005	2.2895e-05
2.725	0.000206055	0.0005	4.57899e-05	0.05	0.0005	4.57899e-05
2.745	0.000162109	0.0005	3.60243e-05	0.05	0.0005	3.60243e-05
2.765	8.83789e-05	0.000666667	1.96398e-05	0.0666667	0.000666667	1.96398e-05
2.785	-1.46484e-05	0.000666667	-3.25521e-06	0.0666667	0.000666667	-3.25521e-06
2.805	0.000103027	0.000666667	2.2895e-05	0.0666667	0.000666667	2.2895e-05
2.825	4.44336e-05	0.000666667	9.87413e-06	0.0666667	0.000666667	9.87413e-06
2.845	-2.92969e-05	0.000666667	-6.51042e-06	0.0666667	0.000666667	-6.51042e-06
2.865	-0.000161621	0.000666667	-3.59158e-05	0.0666667	0.000666667	-3.59158e-05
2.885	-1.46484e-05	0.000666667	-3.25521e-06	0.0666667	0.000666667	-3.25521e-06
2.905	-5.85937e-05	0.000666667	-1.30208e-05	0.0666667	0.000666667	-1.30208e-05
2.925	5.9082e-05	0.000666667	1.31293e-05	0.0666667	0.000666667	1.31293e-05
2.945	0.000103027	0.000666667	2.2895e-05	0.0666667	0.000666667	2.2895e-05
2.965	1.46484e-05	0.000666667	3.25521e-06	0.0666667	0.000666667	3.25521e-06
2.985	-1.46484e-05	0.000666667	-3.25521e-06	0.0666667	0.000666667	-3.25521e-06
3.005	-0.000235352	0.000666667	-5.23003e-05	0.0666667	0.000666667	-5.23003e-05
3.025	-0.000470703	0.000666667	-0.000104601	0.0666667	0.000666667	-0.000104601
3.045	-0.000588379	0.000666667	-0.000130751	0.0666667	0.000666667	-0.000130751
3.065	-0.000308594	0.000666667	-6.85764e-05	0.0666667	0.000666667	-6.85764e-05
3.085	-0.000293945	0.000833333	-6.53212e-05	0.0833333	0.000833333	-6.53212e-05
3.105	-0.000293945	0.000833333	-6.53212e-05	0.0833333	0.000833333	-6.53212e-05
3.125	-0.000308594	0.000833333	-6.85764e-05	0.0833333	0.000833333	-6.85764e-05
3.145	-0.000220215	0.000833333	-4.89366e-05	0.0833333	0.000833333	-4.89366e-05
3.165	-0.000161621	0.000833333	-3.59158e-05	0.0833333	0.000833333	-3.59158e-05
3.185	-7.37305e-05	0.000833333	-1.63845e-05	0.0833333	0.000833333	-1.63845e-05
3.206	-0.000146973	0.000833333	-3.26606e-05	0.0833333	0.000833333	-3.26606e-05
3.226	-0.000249512	0.001	-5.54471e-05	0.1	0.001	-5.54471e-05
3.246	-0.0005	0.001	-0.000111111	0.1	0.001	-0.000111111
3.266	-0.000441406	0.001	-9.80903e-05	0.1	0.001	-9.80903e-05
3.286	-0.000470703	0.001	-0.000104601	0.1	0.001	-0.000104601
3.306	-0.000603027	0.00116667	-0.000134006	0.116667	0.00116667	-0.000134006
3.326	-0.000543945	0.00116667	-0.000120877	0.116667	0.00116667	-0.000120877
3.346	-0.000485352	0.00116667	-0.000107856	0.116667	0.00116667	-0.000107856
3.366	-0.000337891	0.00116667	-7.50868e-05	0.116667	0.00116667	-7.50868e-05
3.386	-0.000455566	0.00116667	-0.000101237	0.116667	0.00116667	-0.000101237
3.406	-0.0005	0.0015	-0.000111111	0.15	0.0015	-0.000111111
3.426	-0.000396973	0.0015	-8.82161e-05	0.15	0.0015	-8.82161e-05
3.446	-0.00017627	0.0015	-3.9171e-05	0.15	0.0015	-3.9171e-05
3.466	-0.000249512	0.0015	-5.54471e-05	0.15	0.0015	-5.54471e-05
3.486	-0.000396973	0.0015	-8.82161e-05	0.15	0.0015	-8.82161e-05
3.506	-0.000146973	0.00166667	-3.26606e-05	0.166667	0.00166667	-3.26606e-05
3.526	-0.000146973	0.00166667	-3.26606e-05	0.166667	0.00166667	-3.26606e-05
3.546	4.44336e-05	0.00183333	9.87413e-06	0.183333	0.00183333	9.87413e-06
3.566	8.83789e-05	0.00183333	1.96398e-05	0.183333	0.00183333	1.96398e-05
3.586	-0.000132324	0.00183333	-2.94054e-05	0.183333	0.00183333	-2.94054e-05
3.606	7.37305e-05	0.00183333	1.63845e-05	0.183333	0.00183333	1.63845e-05
3.626	0.000265137	0.00183333	5.89193e-05	0.183333	0.00183333	5.89193e-05
3.646	0.000294434	0.002	6.54297e-05	0.2	0.002	6.54297e-05
3.666	0.000191406	0.002	4.25347e-05	0.2	0.002	4.25347e-05
3.686	-7.37305e-05	0.002	-1.63845e-05	0.2	0.002	-1.63845e-05
3.707	-7.37305e-05	0.002	-1.63845e-05	0.2	0.002	-1.63845e-05
3.727	-0.000132324	0.00233333	-2.94054e-05	0.233333	0.00233333	-2.94054e-05
3.747	-0.000367676	0.00233333	-8.17057e-05	0.233333	0.00233333	-8.17057e-05
3.767	-0.000367676	0.00233333	-8.17057e-05	0.233333	0.00233333	-8.17057e-05
3.787	-0.000337891	0.0025	-7.50868e-05	0.25	0.0025	-7.50868e-05
3.807	-0.000543945	0.0025	-0.000120877	0.25	0.0025	-0.000120877
3.827	-0.000411621	0.0025	-9.14714e-05	0.25	0.0025	-9.14714e-05
3.847	-0.000264648	0.00266667	-5.88108e-05	0.266667	0.00266667	-5.88108e-05
3.867	-0.000117676	0.00283333	-2.61502e-05	0.283333	0.00283333	-2.61502e-05
3.887	-0.000220215	0.00283333	-4.89366e-05	0.283333	0.00283333	-4.89366e-05
3.907	-0.000396973	0.00283333	-8.82161e-05	0.283333	0.00283333	-8.82161e-05
3.927	-2.92969e-05	0.003	-6.51042e-06	0.3	0.003	-6.51042e-06
3.947	0.000176758	0.00316667	3.92795e-05	0.316667	0.00316667	3.92795e-05
3.967	0.00025	0.00316667	5.55556e-05	0.316667	0.00316667	5.55556e-05
3.987	2.97852e-05	0.00333333	6.61892e-06	0.333333	0.00333333	6.61892e-06
4.007	0.000206055	0.0035	4.57899e-05	0.35	0.0035	4.57899e-05
4.027	0.000279785	0.0035	6.21745e-05	0.35	0.0035	6.21745e-05
4.047	0.000206055	0.0035	4.57899e-05	0.35	0.0035	4.57899e-05
4.067	0.000397461	0.00383333	8.83247e-05	0.383333	0.00383333	8.83247e-05
4.087	0.000382324	0.00383333	8.49609e-05	0.383333	0.00383333	8.49609e-05
4.107	0.00025	0.004	5.55556e-05	0.4	0.004	5.55556e-05
4.127	0.000309082	0.004	6.86849e-05	0.4	0.004	6.86849e-05
4.147	0.000441406	0.00433333	9.80903e-05	0.433333	0.00433333	9.80903e-05
4.167	0.000382324	0.00433333	8.49609e-05	0.433333	0.00433333	8.49609e-05
4.187	0.000279785	0.0045	6.21745e-05	0.45	0.0045	6.21745e-05
4.207	0.000118164	0.0045	2.62587e-05	0.45	0.0045	2.62587e-05
4.227	1.46484e-05	0.00466667	3.25521e-06	0.466667	0.00466667	3.25521e-06
4.247	-7.37305e-05	0.00483333	-1.63845e-05	0.483333	0.00483333	-1.63845e-05
4.267	-0.00017627	0.005	-3.9171e-05	0.5	0.005	-3.9171e-05
4.287	-0.000117676	0.00516667	-2.61502e-05	0.516667	0.00516667	-2.61502e-05
4.307	4.44336e-05	0.00533333	9.87413e-06	0.533333	0.00533333	9.87413e-06
4.328	4.88281e-07	0.0055	1.08507e-07	0.55	0.0055	1.08507e-07
4.348	1.46484e-05	0.00583333	3.25521e-06	0.583333	0.00583333	3.25521e-06
4.368	0.000132324	0.00583333	2.94054e-05	0.583333	0.00583333	2.94054e-05
4.388	0.000220703	0.006	4.90451e-05	0.6	0.006	4.90451e-05
4.408	0.000132324	0.00616667	2.94054e-05	0.616667	0.00616667	2.94054e-05
4.428	0.000397461	0.00633333	8.83247e-05	0.633333	0.00633333	8.83247e-05
4.448	0.000588379	0.0065	0.000130751	0.65	0.0065	0.000130751
4.468	0.0005	0.00666667	0.000111111	0.666667	0.00666667	0.000111111
4.488	0.000191406	0.00683333	4.25347e-05	0.683333	0.00683333	4.25347e-05
4.508	0.000162109	0.00716667	3.60243e-05	0.716667	0.00716667	3.60243e-05
4.528	0.000426758	0.00733333	9.48351e-05	0.733333	0.00733333	9.48351e-05
4.548	0.00023584	0.00783333	5.24089e-05	0.783333	0.00783333	5.24089e-05
4.568	0.000441406	0.00783333	9.80903e-05	0.783333	0.00783333	9.80903e-05
4.588	0.000603516	0.008	0.000134115	0.8	0.008	0.000134115
4.608	0.000515137	0.00833333	0.000114475	0.833333	0.00833333	0.000114475
4.628	0.000515137	0.0085	0.000114475	0.85	0.0085	0.000114475
4.648	0.000632813	0.00883333	0.000140625	0.883333	0.00883333	0.000140625
4.668	0.000588379	0.00916667	0.000130751	0.916667	0.00916667	0.000130751
4.688	0.000382324	0.00933333	8.49609e-05	0.933333	0.00933333	8.49609e-05
4.708	0.00048584	0.00966667	0.000107964	0.966667	0.00966667	0.000107964
4.728	0.0005	0.00983333	0.000111111	0.983333	0.00983333	0.000111111
4.748	0.000206055	0.0101667	4.57899e-05	1.01667	0.0101667	4.57899e-05
4.768	0.00023584	0.0105	5.24089e-05	1.05	0.0105	5.24089e-05
4.788	0.00025	0.0106667	5.55556e-05	1.06667	0.0106667	5.55556e-05
4.808	0.000132324	0.011	2.94054e-05	1.1	0.011	2.94054e-05
4.828	0.000132324	0.0113333	2.94054e-05	1.13333	0.0113333	2.94054e-05
4.848	0.00032373	0.0116667	7.19401e-05	1.16667	0.0116667	7.19401e-05
4.868	0.000265137	0.012	5.89193e-05	1.2	0.012	5.89193e-05
4.888	0.00057373	0.0123333	0.000127496	1.23333	0.0123333	0.000127496
4.908	0.000676758	0.0126667	0.000150391	1.26667	0.0126667	0.000150391
4.928	0.00048584	0.013	0.000107964	1.3	0.013	0.000107964
4.948	0.00048584	0.0133333	0.000107964	1.33333	0.0133333	0.000107964
4.968	0.000559082	0.0136667	0.00012424	1.36667	0.0136667	0.00012424
4.989	0.000632813	0.014	0.000140625	1.4	0.014	0.000140625
5.009	0.000470703	0.0143333	0.000104601	1.43333	0.0143333	0.000104601
5.029	0.000676758	0.0148333	0.000150391	1.48333	0.0148333	0.000150391
5.049	0.000544434	0.015	0.000120985	1.5	0.015	0.000120985
5.069	0.000441406	0.0155	9.80903e-05	1.55	0.0155	9.80903e-05
5.089	0.0005	0.0158333	0.000111111	1.58333	0.0158333	0.000111111
5.109	0.000412109	0.0161667	9.15799e-05	1.61667	0.0161667	9.15799e-05
5.129	0.000617676	0.0165	0.000137261	1.65	0.0165	0.000137261
5.149	0.000750488	0.0168333	0.000166775	1.68333	0.0168333	0.000166775
5.169	0.000676758	0.0171667	0.000150391	1.71667	0.0171667	0.000150391
5.189	0.000794434	0.0176667	0.000176541	1.76667	0.0176667	0.000176541
5.209	0.000926758	0.018	0.000205946	1.8	0.018	0.000205946
5.229	0.000912109	0.0185	0.000202691	1.85	0.0185	0.000202691
5.249	0.000941406	0.0188333	0.000209201	1.88333	0.0188333	0.000209201
5.269	0.00104443	0.0191667	0.000232096	1.91667	0.0191667	0.000232096
5.289	0.000926758	0.0196667	0.000205946	1.96667	0.0196667	0.000205946
5.309	0.00073584	0.02	0.00016352	2	0.02	0.00016352
5.329	0.000676758	0.0203333	0.000150391	2.03333	0.0203333	0.000150391
5.349	0.000632813	0.0208333	0.000140625	2.08333	0.0208333	0.000140625
5.369	0.000456055	0.0211667	0.000101345	2.11667	0.0211667	0.000101345
5.389	0.000412109	0.0216667	9.15799e-05	2.16667	0.0216667	9.15799e-05
5.409	0.000721191	0.022	0.000160265	2.2	0.022	0.000160265
5.429	0.000706055	0.0225	0.000156901	2.25	0.0225	0.000156901
5.449	0.000882813	0.023	0.000196181	2.3	0.023	0.000196181
5.47	0.000985352	0.0233333	0.000218967	2.33333	0.0233333	0.000218967
5.49	0.00102979	0.0238333	0.000228841	2.38333	0.0238333	0.000228841
5.51	0.000706055	0.0246667	0.000156901	2.46667	0.0246667	0.000156901
5.53	0.000809082	0.0248333	0.000179796	2.48333	0.0248333	0.000179796
5.55	0.000985352	0.0253333	0.000218967	2.53333	0.0253333	0.000218967
5.57	0.000809082	0.0261667	0.000179796	2.61667	0.0261667	0.000179796
5.59	0.00082373	0.0265	0.000183051	2.65	0.0265	0.000183051
5.61	0.000926758	0.027	0.000205946	2.7	0.027	0.000205946
5.63	0.00105957	0.0275	0.00023546	2.75	0.0275	0.00023546
5.65	0.00107373	0.028	0.000238607	2.8	0.028	0.000238607
5.67	0.00100049	0.0286667	0.000222331	2.86667	0.0286667	0.000222331
5.69	0.000912109	0.0291667	0.000202691	2.91667	0.0291667	0.000202691
5.71	0.00120654	0.0296667	0.000268121	2.96667	0.0296667	0.000268121
5.73	0.00111816	0.0303333	0.000248481	3.03333	0.0303333	0.000248481
5.75	0.00126514	0.0308333	0.000281141	3.08333	0.0308333	0.000281141
5.77	0.00151514	0.0315	0.000336697	3.15	0.0315	0.000336697
5.79	0.00133887	0.032	0.000297526	3.2	0.032	0.000297526
5.81	0.00127979	0.0326667	0.000284397	3.26667	0.0326667	0.000284397
5.83	0.00138281	0.0333333	0.000307292	3.33333	0.0333333	0.000307292
5.85	0.00138281	0.0338333	0.000307292	3.38333	0.0338333	0.000307292
5.87	0.00135303	0.0345	0.000300673	3.45	0.0345	0.000300673
5.89	0.00130908	0.0351667	0.000290907	3.51667	0.0351667	0.000290907
5.91	0.00111816	0.0358333	0.000248481	3.58333	0.0358333	0.000248481
5.93	0.00100049	0.0366667	0.000222331	3.66667	0.0366667	0.000222331
5.95	0.000941406	0.037	0.000209201	3.7	0.037	0.000209201
5.97	0.000867676	0.0378333	0.000192817	3.78333	0.0378333	0.000192817
5.99	0.000926758	0.0385	0.000205946	3.85	0.0385	0.000205946
6.011	0.00108887	0.039	0.00024197	3.9	0.039	0.00024197
6.031	0.00119141	0.0398333	0.000264757	3.98333	0.0398333	0.000264757
6.051	0.00126514	0.0405	0.000281141	4.05	0.0405	0.000281141
6.071	0.00113281	0.0411667	0.000251736	4.11667	0.0411667	0.000251736
6.091	0.00129443	0.0418333	0.000287652	4.18333	0.0418333	0.000287652
6.111	0.00175098	0.0425	0.000389106	4.25	0.0425	0.000389106
6.131	0.00183887	0.0433333	0.000408637	4.33333	0.0433333	0.000408637
6.151	0.00179492	0.0438333	0.000398872	4.38333	0.0438333	0.000398872
6.171	0.00188281	0.0446667	0.000418403	4.46667	0.0446667	0.000418403
6.191	0.00200049	0.0451667	0.000444553	4.51667	0.0451667	0.000444553
6.211	0.00176514	0.046	0.000392253	4.6	0.046	0.000392253
6.231	0.00179492	0.0465	0.000398872	4.65	0.0465	0.000398872
6.251	0.00195654	0.0471667	0.000434787	4.71667	0.0471667	0.000434787
6.271	0.00207422	0.048	0.000460937	4.8	0.048	0.000460937
6.291	0.00189746	0.0486667	0.000421658	4.86667	0.0486667	0.000421658
6.311	0.00175098	0.0495	0.000389106	4.95	0.0495	0.000389106
6.331	0.00189746	0.0501667	0.000421658	5.01667	0.0501667	0.000421658
6.351	0.00220654	0.0506667	0.000490343	5.06667	0.0506667	0.000490343
6.371	0.00214795	0.0515	0.000477322	5.15	0.0515	0.000477322
6.391	0.00226514	0.0523333	0.000503364	5.23333	0.0523333	0.000503364
6.411	0.00225049	0.053	0.000500109	5.3	0.053	0.000500109
6.431	0.00235352	0.054	0.000523003	5.4	0.054	0.000523003
6.451	0.00225049	0.0546667	0.000500109	5.46667	0.0546667	0.000500109
6.471	0.00239795	0.0556667	0.000532878	5.56667	0.0556667	0.000532878
6.491	0.00233887	0.0565	0.000519748	5.65	0.0565	0.000519748
6.511	0.00232422	0.0571667	0.000516493	5.71667	0.0571667	0.000516493
6.531	0.0024126	0.058	0.000536133	5.8	0.058	0.000536133
6.551	0.00254492	0.0588333	0.000565538	5.88333	0.0588333	0.000565538
6.572	0.002854	0.0596667	0.000634223	5.96667	0.0596667	0.000634223
6.592	0.00264795	0.0605	0.000588433	6.05	0.0605	0.000588433
6.612	0.00267725	0.0613333	0.000594944	6.13333	0.0613333	0.000594944
6.632	0.0026626	0.0623333	0.000591688	6.23333	0.0623333	0.000591688
6.652	0.002854	0.0633333	0.000634223	6.33333	0.0633333	0.000634223
6.672	0.00319189	0.0643333	0.00070931	6.43333	0.0643333	0.00070931
6.692	0.00311865	0.065	0.000693034	6.5	0.065	0.000693034
6.712	0.0028833	0.0658333	0.000640734	6.58333	0.0658333	0.000640734
6.732	0.00283887	0.0668333	0.000630859	6.68333	0.0668333	0.000630859
6.752	0.00308936	0.0678333	0.000686523	6.78333	0.0678333	0.000686523
6.772	0.00333936	0.0686667	0.000742079	6.86667	0.0686667	0.000742079
6.792	0.00333936	0.0695	0.000742079	6.95	0.0695	0.000742079
6.812	0.00336865	0.0705	0.000748589	7.05	0.0705	0.000748589
6.832	0.00347168	0.0713333	0.000771484	7.13333	0.0713333	0.000771484
6.852	0.0036333	0.0723333	0.0008074	7.23333	0.0723333	0.0008074
6.872	0.00358936	0.0731667	0.000797635	7.31667	0.0731667	0.000797635
6.892	0.003604	0.074	0.00080089	7.4	0.074	0.00080089
6.912	0.00354541	0.075	0.000787869	7.5	0.075	0.000787869
6.932	0.00357471	0.0758333	0.000794379	7.58333	0.0758333	0.000794379
6.952	0.003854	0.0766667	0.000856445	7.66667	0.0766667	0.000856445
6.972	0.00375098	0.0776667	0.00083355	7.76667	0.0776667	0.00083355
6.992	0.00382471	0.0785	0.000849935	7.85	0.0785	0.000849935
7.012	0.00376562	0.0795	0.000836806	7.95	0.0795	0.000836806
7.032	0.00389795	0.0805	0.000866211	8.05	0.0805	0.000866211
7.052	0.0038833	0.0816667	0.000862956	8.16667	0.0816667	0.000862956
7.072	0.00407471	0.0826667	0.00090549	8.26667	0.0826667	0.00090549
7.092	0.00426563	0.0835	0.000947917	8.35	0.0835	0.000947917
7.112	0.00447168	0.0846667	0.000993707	8.46667	0.0846667	0.000993707
7.132	0.00447168	0.0855	0.000993707	8.55	0.0855	0.000993707
7.152	0.00439844	0.0866667	0.000977431	8.66667	0.0866667	0.000977431
7.173	0.00464844	0.0876667	0.00103299	8.76667	0.0876667	0.00103299
7.193	0.00461865	0.0886667	0.00102637	8.86667	0.0886667	0.00102637
7.213	0.00456006	0.0896667	0.00101335	8.96667	0.0896667	0.00101335
7.233	0.00470703	0.0908333	0.00104601	9.08333	0.0908333	0.00104601
7.253	0.00479541	0.092	0.00106565	9.2	0.092	0.00106565
7.273	0.00495703	0.0931667	0.00110156	9.31667	0.0931667	0.00110156
7.293	0.00513379	0.0941667	0.00114084	9.41667	0.0941667	0.00114084
7.313	0.00516309	0.0953333	0.00114735	9.53333	0.0953333	0.00114735
7.333	0.00519238	0.0963333	0.00115386	9.63333	0.0963333	0.00115386
7.353	0.005354	0.0975	0.00118978	9.75	0.0975	0.00118978
7.373	0.00536914	0.0985	0.00119314	9.85	0.0985	0.00119314
7.393	0.00544238	0.0996667	0.00120942	9.96667	0.0996667	0.00120942
7.413	0.00572168	0.100833	0.00127148	10.0833	0.100833	0.00127148
7.433	0.00567773	0.101833	0.00126172	10.1833	0.101833	0.00126172
7.453	0.0058252	0.102833	0.00129449	10.2833	0.102833	0.00129449
7.473	0.00592773	0.104	0.00131727	10.4	0.104	0.00131727
7.493	0.00626611	0.105	0.00139247	10.5	0.105	0.00139247
7.513	0.00641357	0.106	0.00142524	10.6	0.106	0.00142524
7.533	0.0065166	0.107167	0.00144813	10.7167	0.107167	0.00144813
7.553	0.00626611	0.108333	0.00139247	10.8333	0.108333	0.00139247
7.573	0.00635449	0.1095	0.00141211	10.95	0.1095	0.00141211
7.593	0.00672217	0.1105	0.00149382	11.05	0.1105	0.00149382
7.613	0.00689893	0.111833	0.00153309	11.1833	0.111833	0.00153309
7.633	0.00697266	0.112833	0.00154948	11.2833	0.112833	0.00154948
7.653	0.00716357	0.114	0.00159191	11.4	0.114	0.00159191
7.673	0.00716357	0.115333	0.00159191	11.5333	0.115333	0.00159191
7.693	0.00722266	0.116333	0.00160503	11.6333	0.116333	0.00160503
7.713	0.0072959	0.117833	0.00162131	11.7833	0.117833	0.00162131
7.733	0.00725195	0.119167	0.00161155	11.9167	0.119167	0.00161155
7.753	0.00722266	0.120333	0.00160503	12.0333	0.120333	0.00160503
7.774	0.00723682	0.121667	0.00160818	12.1667	0.121667	0.00160818
7.794	0.00731055	0.123	0.00162457	12.3	0.123	0.00162457
7.814	0.00734033	0.124167	0.00163118	12.4167	0.124167	0.00163118
7.834	0.00748682	0.1255	0.00166374	12.55	0.1255	0.00166374
7.854	0.00750195	0.126833	0.0016671	12.6833	0.126833	0.0016671
7.874	0.0075459	0.128	0.00167687	12.8	0.128	0.00167687
7.894	0.00760449	0.129167	0.00168989	12.9167	0.129167	0.00168989
7.914	0.00744287	0.130333	0.00165397	13.0333	0.130333	0.00165397
7.934	0.00767822	0.1315	0.00170627	13.15	0.1315	0.00170627
7.954	0.00797217	0.132833	0.00177159	13.2833	0.132833	0.00177159
7.974	0.00807568	0.134	0.0017946	13.4	0.134	0.0017946
7.994	0.00838428	0.135167	0.00186317	13.5167	0.135167	0.00186317
8.014	0.0087373	0.1365	0.00194162	13.65	0.1365	0.00194162
8.034	0.00860498	0.137833	0.00191222	13.7833	0.137833	0.00191222
8.054	0.00859033	0.139167	0.00190896	13.9167	0.139167	0.00190896
8.074	0.00872266	0.1405	0.00193837	14.05	0.1405	0.00193837
8.094	0.00911963	0.141667	0.00202658	14.1667	0.141667	0.00202658
8.114	0.00925244	0.143	0.0020561	14.3	0.143	0.0020561
8.134	0.00954639	0.144333	0.00212142	14.4333	0.144333	0.00212142
8.154	0.00935498	0.145833	0.00207888	14.5833	0.145833	0.00207888
8.174	0.00925244	0.147333	0.0020561	14.7333	0.147333	0.0020561
8.194	0.00935498	0.148833	0.00207888	14.8833	0.148833	0.00207888
8.214	0.00934082	0.150333	0.00207574	15.0333	0.150333	0.00207574
8.234	0.00939893	0.151667	0.00208865	15.1667	0.151667	0.00208865
8.254	0.00951709	0.153	0.00211491	15.3	0.153	0.00211491
8.274	0.00967871	0.154333	0.00215082	15.4333	0.154333	0.00215082
8.294	0.0100317	0.155667	0.00222928	15.5667	0.155667	0.00222928
8.314	0.0102378	0.157167	0.00227507	15.7167	0.157167	0.00227507
8.334	0.0104287	0.1585	0.00231749	15.85	0.1585	0.00231749
8.354	0.0100762	0.159667	0.00223915	15.9667	0.159667	0.00223915
8.375	0.0102964	0.161167	0.00228809	16.1167	0.161167	0.00228809
8.395	0.0106792	0.162333	0.00237316	16.2333	0.162333	0.00237316
8.415	0.0107378	0.163833	0.00238618	16.3833	0.163833	0.00238618
8.435	0.0111055	0.165167	0.00246788	16.5167	0.165167	0.00246788
8.455	0.0112085	0.166667	0.00249078	16.6667	0.166667	0.00249078
8.475	0.0113408	0.168167	0.00252018	16.8167	0.168167	0.00252018
8.495	0.0114146	0.1695	0.00253657	16.95	0.1695	0.00253657
8.515	0.0115322	0.171	0.00256272	17.1	0.171	0.00256272
8.535	0.0114585	0.172667	0.00254633	17.2667	0.172667	0.00254633
8.555	0.0116206	0.174	0.00258236	17.4	0.174	0.00258236
8.575	0.0119292	0.175833	0.00265093	17.5833	0.175833	0.00265093
8.595	0.0117231	0.177333	0.00260514	17.7333	0.177333	0.00260514
8.615	0.0118555	0.178833	0.00263455	17.8833	0.178833	0.00263455
8.635	0.0119883	0.180333	0.00266406	18.0333	0.180333	0.00266406
8.655	0.0120029	0.181833	0.00266732	18.1833	0.181833	0.00266732
8.675	0.0119292	0.183333	0.00265093	18.3333	0.183333	0.00265093
8.695	0.0120176	0.184667	0.00267057	18.4667	0.184667	0.00267057
8.715	0.0122822	0.186	0.00272938	18.6	0.186	0.00272938
8.735	0.0126943	0.187667	0.00282096	18.7667	0.187667	0.00282096
8.755	0.0129736	0.189167	0.00288303	18.9167	0.189167	0.00288303
8.775	0.0129297	0.190667	0.00287326	19.0667	0.190667	0.00287326
8.795	0.0129443	0.192167	0.00287652	19.2167	0.192167	0.00287652
8.815	0.0129736	0.193833	0.00288303	19.3833	0.193833	0.00288303
8.835	0.0132822	0.1955	0.00295161	19.55	0.1955	0.00295161
8.855	0.0135034	0.196667	0.00300076	19.6667	0.196667	0.00300076
8.876	0.0137236	0.1985	0.0030497	19.85	0.1985	0.0030497
8.896	0.0139443	0.200167	0.00309874	20.0167	0.200167	0.00309874
8.916	0.014415	0.201667	0.00320334	20.1667	0.201667	0.00320334
8.936	0.0148267	0.2035	0.00329481	20.35	0.2035	0.00329481
8.956	0.0148418	0.205	0.00329818	20.5	0.205	0.00329818
8.976	0.0151357	0.206833	0.0033635	20.6833	0.206833	0.0033635
8.996	0.0154004	0.2085	0.00342231	20.85	0.2085	0.00342231
9.016	0.0156362	0.210167	0.00347472	21.0167	0.210167	0.00347472
9.036	0.0159741	0.211667	0.0035498	21.1667	0.211667	0.0035498
9.056	0.0160771	0.213167	0.0035727	21.3167	0.213167	0.0035727
9.076	0.0161357	0.2145	0.00358572	21.45	0.2145	0.00358572
9.096	0.0164009	0.216167	0.00364464	21.6167	0.216167	0.00364464
9.116	0.0166509	0.218	0.0037002	21.8	0.218	0.0037002
9.136	0.0165039	0.219667	0.00366753	21.9667	0.219667	0.00366753
9.156	0.0167979	0.221333	0.00373286	22.1333	0.221333	0.00373286
9.176	0.016813	0.223	0.00373622	22.3	0.223	0.00373622
9.196	0.0167539	0.224833	0.00372309	22.4833	0.224833	0.00372309
9.216	0.0170923	0.2265	0.00379829	22.65	0.2265	0.00379829
9.236	0.0171509	0.228167	0.00381131	22.8167	0.228167	0.00381131
9.256	0.0171216	0.229833	0.0038048	22.9833	0.229833	0.0038048
9.276	0.0174009	0.231667	0.00386686	23.1667	0.231667	0.00386686
9.296	0.0178423	0.233333	0.00396495	23.3333	0.233333	0.00396495
9.316	0.0180923	0.235333	0.00402051	23.5333	0.235333	0.00402051
9.336	0.0183867	0.237	0.00408594	23.7	0.237	0.00408594
9.356	0.0187251	0.238667	0.00416113	23.8667	0.238667	0.00416113
9.376	0.01871	0.240333	0.00415777	24.0333	0.240333	0.00415777
9.396	0.0187544	0.242	0.00416764	24.2	0.242	0.00416764
9.417	0.0188276	0.243667	0.00418392	24.3667	0.243667	0.00418392
9.437	0.0188135	0.245333	0.00418077	24.5333	0.245333	0.00418077
9.457	0.0192837	0.247167	0.00428526	24.7167	0.247167	0.00428526
9.477	0.0195044	0.249	0.00433431	24.9	0.249	0.00433431
9.497	0.0197397	0.250833	0.00438661	25.0833	0.250833	0.00438661
9.517	0.0201226	0.252667	0.00447168	25.2667	0.252667	0.00447168
9.537	0.0205928	0.2545	0.00457617	25.45	0.2545	0.00457617
9.557	0.0207842	0.256167	0.00461871	25.6167	0.256167	0.00461871
9.577	0.0212256	0.258167	0.0047168	25.8167	0.258167	0.0047168
9.597	0.0213579	0.259833	0.0047462	25.9833	0.259833	0.0047462
9.617	0.0212402	0.261833	0.00472005	26.1833	0.261833	0.00472005
9.637	0.0216963	0.263667	0.0048214	26.3667	0.263667	0.0048214
9.657	0.0217695	0.2655	0.00483767	26.55	0.2655	0.00483767
9.677	0.0218286	0.267167	0.0048508	26.7167	0.267167	0.0048508
9.697	0.0219463	0.269	0.00487695	26.9	0.269	0.00487695
9.717	0.022417	0.271	0.00498155	27.1	0.271	0.00498155
9.737	0.0229316	0.272667	0.00509592	27.2667	0.272667	0.00509592
9.757	0.02302	0.274667	0.00511556	27.4667	0.274667	0.00511556
9.777	0.0235054	0.276667	0.00522342	27.6667	0.276667	0.00522342
9.797	0.0237261	0.278667	0.00527246	27.8667	0.278667	0.00527246
9.817	0.0241084	0.281	0.00535742	28.1	0.281	0.00535742
9.837	0.0241235	0.283333	0.00536079	28.3333	0.283333	0.00536079
9.857	0.0244028	0.286	0.00542285	28.6	0.286	0.00542285
9.877	0.0249175	0.289167	0.00553722	28.9167	0.289167	0.00553722
9.897	0.0252407	0.292667	0.00560905	29.2667	0.292667	0.00560905
9.917	0.0258882	0.297333	0.00575293	29.7333	0.297333	0.00575293
9.937	0.0266382	0.303333	0.0059196	30.3333	0.303333	0.0059196
9.957	0.0276533	0.3115	0.00614518	31.15	0.3115	0.00614518
9.977	0.0287563	0.322333	0.0063903	32.2333	0.322333	0.0063903
9.997	0.0304629	0.337	0.00676953	33.7	0.337	0.00676953
10.017	0.0329189	0.355333	0.00731532	35.5333	0.355333	0.00731532
10.037	0.0360229	0.376667	0.0080051	37.6667	0.376667	0.0080051
10.057	0.0404653	0.402167	0.0089923	40.2167	0.402167	0.0089923
10.077	0.0459517	0.433167	0.0102115	43.3167	0.433167	0.0102115
10.098	0.0535415	0.466333	0.0118981	46.6333	0.466333	0.0118981
10.118	0.0636318	0.503167	0.0141404	50.3167	0.503167	0.0141404
10.138	0.0778853	0.542333	0.0173078	54.2333	0.542333	0.0173078
10.158	0.193264	0.587167	0.0429475	58.7167	0.587167	0.0429475
10.178	0.254866	0.612167	0.0566368	61.2167	0.612167	0.0566368
10.198	0.275796	0.634333	0.0612881	63.4333	0.634333	0.0612881
10.218	0.319836	0.656333	0.0710747	65.6333	0.656333	0.0710747
10.238	0.304979	0.679167	0.0677732	67.9167	0.679167	0.0677732
10.258	0.319232	0.702	0.0709405	70.2	0.702	0.0709405
10.278	0.331883	0.726	0.0737517	72.6	0.726	0.0737517
10.298	0.478562	0.7445	0.106347	74.45	0.7445	0.106347
10.318	0.509452	0.764833	0.113211	76.4833	0.764833	0.113211
10.338	0.570245	0.784333	0.126721	78.4333	0.784333	0.126721
10.358	0.611253	0.805167	0.135834	80.5167	0.805167	0.135834
10.378	0.668619	0.825	0.148582	82.5	0.825	0.148582
10.398	0.711894	0.844167	0.158199	84.4167	0.844167	0.158199
10.418	0.782585	0.862833	0.173908	86.2833	0.862833	0.173908
10.438	0.859779	0.881	0.191062	88.1	0.881	0.191062
10.458	0.939459	0.898667	0.208769	89.8667	0.898667	0.208769
10.478	1.03129	0.916333	0.229175	91.6333	0.916333	0.229175
10.498	1.10167	0.933333	0.244816	93.3333	0.933333	0.244816
10.518	1.21196	0.949667	0.269324	94.9667	0.949667	0.269324
10.538	1.29039	0.965667	0.286753	96.5667	0.965667	0.286753
10.558	1.4179	0.980833	0.31509	98.0833	0.980833	0.31509
10.578	1.50928	0.995833	0.335395	99.5833	0.995833	0.335395
10.598	1.63423	1.01117	0.363162	101.117	1.01117	0.363162
10.618	1.78418	1.02483	0.396483	102.483	1.02483	0.396483
10.638	1.9256	1.038	0.427912	103.8	1.038	0.427912
10.658	2.05601	1.05117	0.456892	105.117	1.05117	0.456892
10.678	2.21204	1.06333	0.491563	106.333	1.06333	0.491563
10.698	2.36098	1.07517	0.524662	107.517	1.07517	0.524662
10.718	2.49836	1.08633	0.555192	108.633	1.08633	0.555192
10.739	2.64607	1.09767	0.588016	109.767	1.09767	0.588016
10.759	2.79496	1.10867	0.621102	110.867	1.10867	0.621102
10.779	2.94861	1.11883	0.655247	111.883	1.11883	0.655247
10.799	3.11282	1.12883	0.691738	112.883	1.12883	0.691738
10.819	3.25808	1.13867	0.724017	113.867	1.13867	0.724017
10.839	3.4216	1.148	0.760355	114.8	1.148	0.760355
10.859	3.58425	1.15733	0.7965	115.733	1.15733	0.7965
10.879	3.71932	1.16567	0.826517	116.567	1.16567	0.826517
10.899	3.80406	1.17517	0.845348	117.517	1.17517	0.845348
10.919	3.9973	1.18383	0.888289	118.383	1.18383	0.888289
10.939	4.13964	1.19133	0.91992	119.133	1.19133	0.91992
10.959	4.29116	1.19967	0.953591	119.967	1.19967	0.953591
10.979	4.44159	1.20733	0.987019	120.733	1.20733	0.987019
10.999	4.61541	1.2145	1.02565	121.45	1.2145	1.02565
11.019	4.75232	1.22133	1.05607	122.133	1.22133	1.05607
11.039	4.92006	1.22833	1.09335	122.833	1.22833	1.09335
11.059	5.05959	1.23483	1.12435	123.483	1.23483	1.12435
11.079	5.21832	1.24183	1.15963	124.183	1.24183	1.15963
11.099	5.3525	1.24783	1.18944	124.783	1.24783	1.18944
11.119	5.49256	1.254	1.22057	125.4	1.254	1.22057
11.139	5.64003	1.26	1.25334	126	1.26	1.25334
11.159	5.76728	1.26617	1.28162	126.617	1.26617	1.28162
11.179	5.90412	1.27167	1.31203	127.167	1.27167	1.31203
11.199	6.01273	1.277	1.33616	127.7	1.277	1.33616
11.219	6.15482	1.28233	1.36774	128.233	1.28233	1.36774
11.239	6.26173	1.28767	1.39149	128.767	1.28767	1.39149
11.259	6.39757	1.293	1.42168	129.3	1.293	1.42168
11.279	6.51142	1.298	1.44698	129.8	1.298	1.44698
11.299	6.6057	1.3025	1.46793	130.25	1.3025	1.46793
11.319	6.74138	1.30717	1.49808	130.717	1.30717	1.49808
11.339	6.83171	1.31217	1.51816	131.217	1.31217	1.51816
11.36	6.94351	1.3165	1.543	131.65	1.3165	1.543
11.38	7.04377	1.32083	1.56528	132.083	1.32083	1.56528
11.4	7.14748	1.325	1.58833	132.5	1.325	1.58833
11.42	7.24008	1.32917	1.60891	132.917	1.32917	1.60891
11.44	7.3038	1.3335	1.62307	133.35	1.3335	1.62307
11.46	7.40985	1.33733	1.64663	133.733	1.33733	1.64663
11.48	7.45533	1.3415	1.65674	134.15	1.3415	1.65674
11.5	7.56048	1.34533	1.68011	134.533	1.34533	1.68011
11.52	7.62026	1.34933	1.69339	134.933	1.34933	1.69339
11.54	7.60675	1.35333	1.69039	135.333	1.35333	1.69039
11.56	7.62659	1.35733	1.6948	135.733	1.35733	1.6948
11.58	7.77125	1.36133	1.72695	136.133	1.36133	1.72695
11.6	7.85276	1.3645	1.74506	136.45	1.3645	1.74506
11.62	7.9048	1.36817	1.75662	136.817	1.36817	1.75662
11.64	7.99964	1.37183	1.7777	137.183	1.37183	1.7777
11.66	8.06626	1.375	1.7925	137.5	1.375	1.7925
11.68	8.14913	1.37833	1.81092	137.833	1.37833	1.81092
11.7	8.20378	1.38117	1.82306	138.117	1.38117	1.82306
11.72	8.27964	1.38417	1.83992	138.417	1.38417	1.83992
11.74	8.36112	1.3875	1.85803	138.75	1.3875	1.85803
11.76	8.41622	1.39033	1.87027	139.033	1.39033	1.87027
11.78	8.5085	1.39317	1.89078	139.317	1.39317	1.89078
11.8	8.56691	1.39617	1.90376	139.617	1.39617	1.90376
11.82	8.64551	1.39883	1.92122	139.883	1.39883	1.92122
11.84	8.70747	1.4015	1.93499	140.15	1.4015	1.93499
11.86	8.76366	1.40417	1.94748	140.417	1.40417	1.94748
11.88	8.82933	1.40683	1.96207	140.683	1.40683	1.96207
11.9	8.86488	1.409	1.96997	140.9	1.409	1.96997
11.92	8.90705	1.41167	1.97934	141.167	1.41167	1.97934
11.94	8.96115	1.41417	1.99137	141.417	1.41417	1.99137
11.96	9.02216	1.41667	2.00492	141.667	1.41667	2.00492
11.98	9.06583	1.41917	2.01463	141.917	1.41917	2.01463
12	9.11433	1.4215	2.02541	142.15	1.4215	2.02541
12.02	9.15185	1.42383	2.03375	142.383	1.42383	2.03375
12.041	9.1963	1.42633	2.04362	142.633	1.42633	2.04362
12.061	9.22937	1.42867	2.05097	142.867	1.42867	2.05097
12.081	9.27475	1.43117	2.06106	143.117	1.43117	2.06106
12.101	9.29691	1.43333	2.06598	143.333	1.43333	2.06598
12.121	9.29463	1.4355	2.06547	143.55	1.4355	2.06547
12.141	9.30755	1.43783	2.06834	143.783	1.43783	2.06834
12.161	9.31439	1.44017	2.06986	144.017	1.44017	2.06986
12.181	9.32716	1.44267	2.0727	144.267	1.44267	2.0727
12.201	9.43787	1.44517	2.0973	144.517	1.44517	2.0973
12.221	9.45621	1.4465	2.10138	144.65	1.4465	2.10138
12.241	9.49755	1.449	2.11057	144.9	1.449	2.11057
12.261	9.5198	1.45083	2.11551	145.083	1.45083	2.11551
12.281	9.50774	1.45367	2.11283	145.367	1.45367	2.11283
12.301	9.52132	1.456	2.11585	145.6	1.456	2.11585
12.321	9.67578	1.4575	2.15017	145.75	1.4575	2.15017
12.341	9.66789	1.45967	2.14842	145.967	1.45967	2.14842
12.361	9.70818	1.46133	2.15737	146.133	1.46133	2.15737
12.381	9.74388	1.46333	2.16531	146.333	1.46333	2.16531
12.401	9.76627	1.465	2.17028	146.5	1.465	2.17028
12.421	9.80651	1.46683	2.17923	146.683	1.46683	2.17923
12.441	9.83053	1.4685	2.18456	146.85	1.4685	2.18456
12.461	9.82037	1.47083	2.1823	147.083	1.47083	2.1823
12.481	9.83309	1.47283	2.18513	147.283	1.47283	2.18513
12.501	9.84533	1.47483	2.18785	147.483	1.47483	2.18785
12.521	9.96549	1.47683	2.21455	147.683	1.47683	2.21455
12.541	9.99211	1.47767	2.22047	147.767	1.47767	2.22047
12.561	9.98685	1.4795	2.2193	147.95	1.4795	2.2193
12.581	9.99638	1.4815	2.22142	148.15	1.4815	2.22142
12.601	10.0066	1.4835	2.22368	148.35	1.4835	2.22368
12.621	10.0239	1.48533	2.22753	148.533	1.48533	2.22753
12.641	10.0418	1.48717	2.2315	148.717	1.48717	2.2315
12.661	10.0612	1.48883	2.23582	148.883	1.48883	2.23582
12.682	10.0795	1.49067	2.2399	149.067	1.49067	2.2399
12.702	10.0987	1.49233	2.24415	149.233	1.49233	2.24415
12.722	10.1157	1.494	2.24794	149.4	1.494	2.24794
12.742	10.1318	1.49567	2.25152	149.567	1.49567	2.25152
12.762	10.1486	1.49767	2.25524	149.767	1.49767	2.25524
12.782	10.1959	1.49933	2.26576	149.933	1.49933	2.26576
12.802	10.299	1.50033	2.28867	150.033	1.50033	2.28867
12.822	10.2729	1.502	2.28287	150.2	1.502	2.28287
12.842	10.2917	1.50383	2.28704	150.383	1.50383	2.28704
12.862	10.2936	1.50533	2.28747	150.533	1.50533	2.28747
12.882	10.3	1.507	2.2889	150.7	1.507	2.2889
12.902	10.3079	1.50883	2.29064	150.883	1.50883	2.29064
12.922	10.319	1.5105	2.29312	151.05	1.5105	2.29312
12.942	10.3337	1.51217	2.29638	151.217	1.51217	2.29638
12.962	10.3506	1.514	2.30014	151.4	1.514	2.30014
12.982	10.3687	1.51567	2.30415	151.567	1.51567	2.30415
13.002	10.3873	1.51717	2.30828	151.717	1.51717	2.30828
13.022	10.4076	1.51883	2.3128	151.883	1.51883	2.3128
13.042	10.5298	1.52	2.33996	152	1.52	2.33996
13.062	10.5335	1.521	2.34078	152.1	1.521	2.34078
13.082	10.5327	1.52283	2.34059	152.283	1.52283	2.34059
13.102	10.5351	1.52417	2.34113	152.417	1.52417	2.34113
13.122	10.5443	1.52567	2.34317	152.567	1.52567	2.34317
13.142	10.5562	1.5275	2.34581	152.75	1.5275	2.34581
13.162	10.572	1.529	2.34933	152.9	1.529	2.34933
13.182	10.7249	1.53	2.38331	153	1.53	2.38331
13.202	10.7202	1.53083	2.38226	153.083	1.53083	2.38226
13.222	10.7168	1.5325	2.38152	153.25	1.5325	2.38152
13.242	10.7206	1.53383	2.38235	153.383	1.53383	2.38235
13.263	10.7346	1.53517	2.38546	153.517	1.53517	2.38546
13.283	10.8503	1.53667	2.41118	153.667	1.53667	2.41118
13.303	10.8822	1.537	2.41827	153.7	1.537	2.41827
13.323	10.8702	1.5385	2.4156	153.85	1.5385	2.4156
13.343	10.8766	1.5395	2.41702	153.95	1.5395	2.41702
13.363	10.884	1.54067	2.41867	154.067	1.54067	2.41867
13.383	10.8952	1.542	2.42115	154.2	1.542	2.42115
13.403	10.9091	1.54333	2.42425	154.333	1.54333	2.42425
13.423	11.0021	1.5445	2.44491	154.45	1.5445	2.44491
13.443	11.0465	1.54467	2.45477	154.467	1.54467	2.45477
13.463	11.0271	1.54583	2.45046	154.583	1.54583	2.45046
13.483	11.0359	1.54683	2.45242	154.683	1.54683	2.45242
13.503	11.0404	1.548	2.45342	154.8	1.548	2.45342
13.523	11.0505	1.549	2.45567	154.9	1.549	2.45567
13.543	11.0604	1.55017	2.45786	155.017	1.55017	2.45786
13.563	11.0737	1.55133	2.46083	155.133	1.55133	2.46083
13.583	11.0881	1.5525	2.46402	155.25	1.5525	2.46402
13.603	11.2097	1.55333	2.49105	155.333	1.55333	2.49105
13.623	11.2115	1.554	2.49144	155.4	1.554	2.49144
13.643	11.2066	1.5555	2.49036	155.55	1.5555	2.49036
13.663	11.2074	1.5565	2.49054	155.65	1.5565	2.49054
13.683	11.2159	1.55767	2.49243	155.767	1.55767	2.49243
13.703	11.2245	1.55867	2.49433	155.867	1.55867	2.49433
13.723	11.234	1.55983	2.49645	155.983	1.55983	2.49645
13.743	11.2436	1.561	2.49857	156.1	1.561	2.49857
13.763	11.2536	1.562	2.50081	156.2	1.562	2.50081
13.783	11.2639	1.56333	2.50309	156.333	1.56333	2.50309
13.803	11.2755	1.56467	2.50566	156.467	1.56467	2.50566
13.823	11.2888	1.56583	2.50862	156.583	1.56583	2.50862
13.843	11.3052	1.56717	2.51226	156.717	1.56717	2.51226
13.863	11.3221	1.56833	2.51603	156.833	1.56833	2.51603
13.884	11.341	1.5695	2.52023	156.95	1.5695	2.52023
13.904	11.3589	1.57083	2.5242	157.083	1.57083	2.5242
13.924	11.4769	1.5715	2.55042	157.15	1.5715	2.55042
13.944	11.4844	1.57217	2.5521	157.217	1.57217	2.5521
13.964	11.4775	1.57333	2.55057	157.333	1.57333	2.55057
13.984	11.4773	1.57417	2.55051	157.417	1.57417	2.55051
14.004	11.481	1.57517	2.55134	157.517	1.57517	2.55134
14.024	11.4845	1.57617	2.55211	157.617	1.57617	2.55211
14.044	11.4897	1.57733	2.55326	157.733	1.57733	2.55326
14.064	11.4967	1.5785	2.55482	157.85	1.5785	2.55482
14.084	11.5062	1.57983	2.55693	157.983	1.57983	2.55693
14.104	11.5176	1.581	2.55946	158.1	1.581	2.55946
14.124	11.5313	1.58233	2.5625	158.233	1.58233	2.5625
14.144	11.5461	1.5835	2.56581	158.35	1.5835	2.56581
14.164	11.5623	1.58467	2.5694	158.467	1.58467	2.5694
14.184	11.5778	1.58583	2.57284	158.583	1.58583	2.57284
14.204	11.5949	1.587	2.57665	158.7	1.587	2.57665
14.224	11.6124	1.58817	2.58053	158.817	1.58817	2.58053
14.244	11.6327	1.58933	2.58505	158.933	1.58933	2.58505
14.264	11.6527	1.59067	2.58949	159.067	1.59067	2.58949
14.284	11.7476	1.59167	2.61059	159.167	1.59167	2.61059
14.304	11.7863	1.592	2.61919	159.2	1.592	2.61919
14.324	11.7678	1.59333	2.61507	159.333	1.59333	2.61507
14.344	11.7781	1.5945	2.61734	159.45	1.5945	2.61734
14.364	11.7813	1.59567	2.61806	159.567	1.59567	2.61806
14.384	11.7916	1.59667	2.62036	159.667	1.59667	2.62036
14.404	11.803	1.59783	2.62289	159.783	1.59783	2.62289
14.424	11.8159	1.599	2.62576	159.9	1.599	2.62576
14.444	11.8305	1.60017	2.629	160.017	1.60017	2.629
14.464	11.8454	1.60117	2.63231	160.117	1.60117	2.63231
14.484	11.8606	1.60217	2.63568	160.217	1.60217	2.63568
14.504	11.8762	1.60333	2.63915	160.333	1.60333	2.63915
14.524	11.8916	1.60467	2.64258	160.467	1.60467	2.64258
14.544	11.9068	1.60567	2.64596	160.567	1.60567	2.64596
14.565	11.9228	1.60683	2.64951	160.683	1.60683	2.64951
14.585	11.9402	1.608	2.65337	160.8	1.608	2.65337
14.605	11.9568	1.60933	2.65707	160.933	1.60933	2.65707
14.625	11.9733	1.6105	2.66073	161.05	1.6105	2.66073
14.645	11.9882	1.61167	2.66404	161.167	1.61167	2.66404
14.665	12.0038	1.61283	2.66752	161.283	1.61283	2.66752
14.685	12.0188	1.614	2.67085	161.4	1.614	2.67085
14.705	12.0348	1.61517	2.67441	161.517	1.61517	2.67441
14.725	12.0509	1.61633	2.67797	161.633	1.61633	2.67797
14.745	12.0673	1.61767	2.68161	161.767	1.61767	2.68161
14.765	12.2	1.61817	2.7111	161.817	1.61817	2.7111
14.785	12.1738	1.619	2.70529	161.9	1.619	2.70529
14.805	12.1913	1.62033	2.70917	162.033	1.62033	2.70917
14.825	12.1888	1.62133	2.70861	162.133	1.62133	2.70861
14.845	12.1971	1.6225	2.71046	162.25	1.6225	2.71046
14.865	12.2029	1.62367	2.71176	162.367	1.62367	2.71176
14.885	12.2114	1.625	2.71364	162.5	1.625	2.71364
14.905	12.2217	1.626	2.71593	162.6	1.626	2.71593
14.925	12.2335	1.62733	2.71856	162.733	1.62733	2.71856
14.945	12.249	1.6285	2.722	162.85	1.6285	2.722
14.965	12.2657	1.62967	2.7257	162.967	1.62967	2.7257
14.985	12.2835	1.63067	2.72966	163.067	1.63067	2.72966
15.005	12.3018	1.63183	2.73372	163.183	1.63183	2.73372
15.025	12.3194	1.63283	2.73764	163.283	1.63283	2.73764
15.045	12.3385	1.63383	2.74188	163.383	1.63383	2.74188
15.065	12.3974	1.63533	2.75497	163.533	1.63533	2.75497
15.085	12.5073	1.6355	2.7794	163.55	1.6355	2.7794
15.105	12.4713	1.63667	2.77141	163.667	1.63667	2.77141
15.126	12.49	1.638	2.77557	163.8	1.638	2.77557
15.146	12.4891	1.63883	2.77535	163.883	1.63883	2.77535
15.166	12.5008	1.63983	2.77796	163.983	1.63983	2.77796
15.186	12.5105	1.641	2.78012	164.1	1.641	2.78012
15.206	12.523	1.642	2.78289	164.2	1.642	2.78289
15.226	12.617	1.64333	2.80379	164.333	1.64333	2.80379
15.246	12.6446	1.6435	2.80991	164.35	1.6435	2.80991
15.266	12.6325	1.64483	2.80722	164.483	1.64483	2.80722
15.286	12.638	1.64567	2.80845	164.567	1.64567	2.80845
15.306	12.6432	1.64667	2.8096	164.667	1.64667	2.8096
15.326	12.6525	1.64767	2.81166	164.767	1.64767	2.81166
15.346	12.6615	1.64867	2.81366	164.867	1.64867	2.81366
15.366	12.6725	1.64983	2.81611	164.983	1.64983	2.81611
15.386	12.684	1.651	2.81867	165.1	1.651	2.81867
15.406	12.6976	1.652	2.82169	165.2	1.652	2.82169
15.426	12.7131	1.65317	2.82513	165.317	1.65317	2.82513
15.446	12.8244	1.65417	2.84988	165.417	1.65417	2.84988
15.466	12.8572	1.65433	2.85715	165.433	1.65433	2.85715
15.486	12.8397	1.6555	2.85326	165.55	1.6555	2.85326
15.506	12.8452	1.65633	2.85449	165.633	1.65633	2.85449
15.526	12.8481	1.65717	2.85513	165.717	1.65717	2.85513
15.546	12.857	1.65817	2.8571	165.817	1.65817	2.8571
15.566	12.8668	1.65917	2.85928	165.917	1.65917	2.85928
15.586	12.8805	1.66017	2.86233	166.017	1.66017	2.86233
15.606	12.969	1.661	2.88201	166.1	1.661	2.88201
15.626	13.0249	1.66133	2.89442	166.133	1.66133	2.89442
15.646	13.001	1.66217	2.8891	166.217	1.66217	2.8891
15.666	13.0125	1.66317	2.89167	166.317	1.66317	2.89167
15.686	13.0137	1.664	2.89193	166.4	1.664	2.89193
15.706	13.0236	1.665	2.89414	166.5	1.665	2.89414
15.726	13.0348	1.666	2.89662	166.6	1.666	2.89662
15.746	13.0504	1.66683	2.90009	166.683	1.66683	2.90009
15.766	13.0683	1.66783	2.90407	166.783	1.66783	2.90407
15.786	13.0889	1.66883	2.90865	166.883	1.66883	2.90865
15.807	13.1872	1.66967	2.93048	166.967	1.66967	2.93048
15.827	13.2318	1.66983	2.9404	166.983	1.66983	2.9404
15.847	13.2106	1.67067	2.93568	167.067	1.67067	2.93568
15.867	13.2201	1.6715	2.9378	167.15	1.6715	2.9378
15.887	13.2207	1.67233	2.93794	167.233	1.67233	2.93794
15.907	13.2276	1.673	2.93946	167.3	1.673	2.93946
15.927	13.2354	1.674	2.9412	167.4	1.674	2.9412
15.947	13.2473	1.67483	2.94384	167.483	1.67483	2.94384
15.967	13.2622	1.67567	2.94716	167.567	1.67567	2.94716
15.987	13.2774	1.6765	2.95054	167.65	1.6765	2.95054
16.007	13.2946	1.6775	2.95435	167.75	1.6775	2.95435
16.027	13.3143	1.67833	2.95873	167.833	1.67833	2.95873
16.047	13.4464	1.67867	2.98808	167.867	1.67867	2.98808
16.067	13.4237	1.67933	2.98304	167.933	1.67933	2.98304
16.087	13.4452	1.68017	2.98783	168.017	1.68017	2.98783
16.107	13.4453	1.68083	2.98784	168.083	1.68083	2.98784
16.127	13.4532	1.6815	2.9896	168.15	1.6815	2.9896
16.147	13.4614	1.68217	2.99141	168.217	1.68217	2.99141
16.167	13.471	1.683	2.99356	168.3	1.683	2.99356
16.187	13.4829	1.68367	2.99621	168.367	1.68367	2.99621
16.207	13.4953	1.6845	2.99896	168.45	1.6845	2.99896
16.227	13.5079	1.68517	3.00175	168.517	1.68517	3.00175
16.247	13.5213	1.686	3.00474	168.6	1.686	3.00474
16.267	13.5355	1.68667	3.0079	168.667	1.68667	3.0079
16.287	13.5509	1.6875	3.01132	168.75	1.6875	3.01132
16.307	13.5666	1.68817	3.0148	168.817	1.68817	3.0148
16.327	13.5847	1.689	3.01881	168.9	1.689	3.01881
16.347	13.6017	1.68983	3.02261	168.983	1.68983	3.02261
16.367	13.6189	1.6905	3.02643	169.05	1.6905	3.02643
16.387	13.6346	1.69167	3.0299	169.167	1.69167	3.0299
16.407	13.7831	1.69167	3.06291	169.167	1.69167	3.06291
16.427	13.7394	1.69233	3.05319	169.233	1.69233	3.05319
16.447	13.7637	1.69317	3.05861	169.317	1.69317	3.05861
16.467	13.7632	1.694	3.05848	169.4	1.694	3.05848
16.487	13.7738	1.69467	3.06084	169.467	1.69467	3.06084
16.507	13.7825	1.6955	3.06278	169.55	1.6955	3.06278
16.528	13.795	1.69633	3.06556	169.633	1.69633	3.06556
16.548	13.8807	1.697	3.0846	169.7	1.697	3.0846
16.568	13.9385	1.69733	3.09744	169.733	1.69733	3.09744
16.588	13.9032	1.698	3.08959	169.8	1.698	3.08959
16.608	13.9142	1.69867	3.09205	169.867	1.69867	3.09205
16.628	13.9154	1.69933	3.09231	169.933	1.69933	3.09231
16.648	13.9263	1.70017	3.09473	170.017	1.70017	3.09473
16.668	13.936	1.70083	3.09688	170.083	1.70083	3.09688
16.688	13.9486	1.70167	3.0997	170.167	1.70167	3.0997
16.708	14.0057	1.7025	3.11239	170.25	1.7025	3.11239
16.728	14.0811	1.70267	3.12914	170.267	1.70267	3.12914
16.748	14.0622	1.70317	3.12492	170.317	1.70317	3.12492
16.768	14.0778	1.704	3.12841	170.4	1.704	3.12841
16.788	14.0791	1.70467	3.12869	170.467	1.70467	3.12869
16.808	14.0905	1.70533	3.13122	170.533	1.70533	3.13122
16.828	14.0992	1.70617	3.13315	170.617	1.70617	3.13315
16.848	14.1111	1.70683	3.13579	170.683	1.70683	3.13579
16.868	14.1243	1.70767	3.13873	170.767	1.70767	3.13873
16.888	14.1395	1.7085	3.14211	170.85	1.7085	3.14211
16.908	14.1573	1.70917	3.14607	170.917	1.70917	3.14607
16.928	14.2715	1.70983	3.17144	170.983	1.70983	3.17144
16.948	14.304	1.70983	3.17868	170.983	1.70983	3.17868
16.968	14.2894	1.7105	3.17542	171.05	1.7105	3.17542
16.988	14.291	1.711	3.17578	171.1	1.711	3.17578
17.008	14.292	1.7115	3.176	171.15	1.7115	3.176
17.028	14.2961	1.712	3.17692	171.2	1.712	3.17692
17.048	14.3007	1.71267	3.17794	171.267	1.71267	3.17794
17.068	14.3079	1.71333	3.17954	171.333	1.71333	3.17954
17.088	14.3173	1.71383	3.18163	171.383	1.71383	3.18163
17.108	14.329	1.71467	3.18422	171.467	1.71467	3.18422
17.128	14.3427	1.71533	3.18727	171.533	1.71533	3.18727
17.148	14.3594	1.716	3.19097	171.6	1.716	3.19097
17.168	14.3775	1.7165	3.195	171.65	1.7165	3.195
17.188	14.3954	1.71717	3.19897	171.717	1.71717	3.19897
17.208	14.4122	1.71783	3.20271	171.783	1.71783	3.20271
17.228	14.5219	1.71867	3.22709	171.867	1.71867	3.22709
17.249	14.5549	1.71867	3.23441	171.867	1.71867	3.23441
17.269	14.5373	1.71933	3.23051	171.933	1.71933	3.23051
17.289	14.5389	1.71983	3.23086	171.983	1.71983	3.23086
17.309	14.5415	1.7205	3.23145	172.05	1.7205	3.23145
17.329	14.5504	1.72117	3.23342	172.117	1.72117	3.23342
17.349	14.561	1.72183	3.23577	172.183	1.72183	3.23577
17.369	14.5725	1.7225	3.23832	172.25	1.7225	3.23832
17.389	14.5856	1.72317	3.24126	172.317	1.72317	3.24126
17.409	14.5992	1.72367	3.24427	172.367	1.72367	3.24427
17.429	14.6131	1.72433	3.24736	172.433	1.72433	3.24736
17.449	14.6281	1.725	3.2507	172.5	1.725	3.2507
17.469	14.6467	1.72567	3.25483	172.567	1.72567	3.25483
17.489	14.6664	1.72633	3.2592	172.633	1.72633	3.2592
17.509	14.8067	1.72667	3.29038	172.667	1.72667	3.29038
17.529	14.7699	1.72683	3.28219	172.683	1.72683	3.28219
17.549	14.7959	1.72767	3.28797	172.767	1.72767	3.28797
17.569	14.7922	1.72817	3.28717	172.817	1.72817	3.28717
17.589	14.7986	1.7285	3.28858	172.85	1.7285	3.28858
17.609	14.8042	1.72933	3.28982	172.933	1.72933	3.28982
17.629	14.8152	1.72983	3.29228	172.983	1.72983	3.29228
17.649	14.8287	1.73067	3.29526	173.067	1.73067	3.29526
17.669	14.845	1.73117	3.2989	173.117	1.73117	3.2989
17.689	14.8622	1.73167	3.30271	173.167	1.73167	3.30271
17.709	14.8803	1.73233	3.30673	173.233	1.73233	3.30673
17.729	15.0028	1.73283	3.33396	173.283	1.73283	3.33396
17.749	15.0017	1.73283	3.33372	173.283	1.73283	3.33372
17.769	14.9987	1.73367	3.33304	173.367	1.73367	3.33304
17.789	14.9979	1.73417	3.33287	173.417	1.73417	3.33287
17.809	15.0058	1.73467	3.33462	173.467	1.73467	3.33462
17.829	15.0156	1.73517	3.3368	173.517	1.73517	3.3368
17.849	15.0269	1.73583	3.33931	173.583	1.73583	3.33931
17.869	15.0398	1.73633	3.34217	173.633	1.73633	3.34217
17.89	15.054	1.737	3.34534	173.7	1.737	3.34534
17.91	15.0679	1.7375	3.34841	173.75	1.7375	3.34841
17.93	15.0818	1.73817	3.35151	173.817	1.73817	3.35151
17.95	15.096	1.73867	3.35467	173.867	1.73867	3.35467
17.97	15.1117	1.73917	3.35816	173.917	1.73917	3.35816
17.99	15.128	1.73967	3.36178	173.967	1.73967	3.36178
18.01	15.1457	1.74033	3.36571	174.033	1.74033	3.36571
18.03	15.1633	1.74083	3.36963	174.083	1.74083	3.36963
18.05	15.2632	1.7415	3.39182	174.15	1.7415	3.39182
18.07	15.302	1.74167	3.40045	174.167	1.74167	3.40045
18.09	15.2872	1.74183	3.39715	174.183	1.74183	3.39715
18.11	15.2923	1.7425	3.39829	174.25	1.7425	3.39829
18.13	15.2915	1.74283	3.3981	174.283	1.74283	3.3981
18.15	15.2964	1.74333	3.39921	174.333	1.74333	3.39921
18.17	15.3014	1.74383	3.40031	174.383	1.74383	3.40031
18.19	15.3094	1.74433	3.40208	174.433	1.74433	3.40208
18.21	15.3194	1.745	3.40431	174.5	1.745	3.40431
18.23	15.3333	1.7455	3.40741	174.55	1.7455	3.40741
18.25	15.3499	1.74617	3.41108	174.617	1.74617	3.41108
18.27	15.3669	1.74667	3.41487	174.667	1.74667	3.41487
18.29	15.385	1.74717	3.41889	174.717	1.74717	3.41889
18.31	15.493	1.74783	3.44288	174.783	1.74783	3.44288
18.33	15.5232	1.74783	3.44959	174.783	1.74783	3.44959
18.35	15.5133	1.74833	3.44739	174.833	1.74833	3.44739
18.37	15.5173	1.74883	3.44829	174.883	1.74883	3.44829
18.39	15.5189	1.74917	3.44863	174.917	1.74917	3.44863
18.41	15.5259	1.74967	3.45019	174.967	1.74967	3.45019
18.43	15.5337	1.75033	3.45194	175.033	1.75033	3.45194
18.45	15.5431	1.75083	3.45402	175.083	1.75083	3.45402
18.471	15.5548	1.75133	3.45661	175.133	1.75133	3.45661
18.491	15.566	1.75183	3.4591	175.183	1.75183	3.4591
18.511	15.5778	1.7525	3.46173	175.25	1.7525	3.46173
18.531	15.5912	1.753	3.46471	175.3	1.753	3.46471
18.551	15.6084	1.7535	3.46853	175.35	1.7535	3.46853
18.571	15.6261	1.75417	3.47248	175.417	1.75417	3.47248
18.591	15.6455	1.75467	3.47679	175.467	1.75467	3.47679
18.611	15.7673	1.75517	3.50384	175.517	1.75517	3.50384
18.631	15.7666	1.75517	3.50368	175.517	1.75517	3.50368
18.651	15.7659	1.75583	3.50353	175.583	1.75583	3.50353
18.671	15.7657	1.75617	3.50348	175.617	1.75617	3.50348
18.691	15.7719	1.75667	3.50487	175.667	1.75667	3.50487
18.711	15.7782	1.75733	3.50626	175.733	1.75733	3.50626
18.731	15.7898	1.75767	3.50884	175.767	1.75767	3.50884
18.751	15.8037	1.7585	3.51193	175.85	1.7585	3.51193
18.771	15.9199	1.75883	3.53775	175.883	1.75883	3.53775
18.791	15.9273	1.75883	3.53939	175.883	1.75883	3.53939
18.811	15.9193	1.7595	3.53763	175.95	1.7595	3.53763
18.831	15.917	1.75983	3.53711	175.983	1.75983	3.53711
18.851	15.9198	1.76017	3.53774	176.017	1.76017	3.53774
18.871	15.9217	1.76067	3.53816	176.067	1.76067	3.53816
18.891	15.9255	1.761	3.539	176.1	1.761	3.539
18.911	15.9312	1.76167	3.54027	176.167	1.76167	3.54027
18.931	15.9392	1.76217	3.54204	176.217	1.76217	3.54204
18.951	15.9509	1.76267	3.54464	176.267	1.76267	3.54464
18.971	15.9652	1.76317	3.54782	176.317	1.76317	3.54782
18.991	15.9803	1.76367	3.55118	176.367	1.76367	3.55118
19.011	15.9955	1.76433	3.55455	176.433	1.76433	3.55455
19.031	16.0111	1.76483	3.55802	176.483	1.76483	3.55802
19.051	16.0253	1.76533	3.56118	176.533	1.76533	3.56118
19.072	16.0397	1.76583	3.56438	176.583	1.76583	3.56438
19.092	16.0531	1.76633	3.56735	176.633	1.76633	3.56735
19.112	16.0678	1.76683	3.57062	176.683	1.76683	3.57062
19.132	16.0834	1.76733	3.57409	176.733	1.76733	3.57409
19.152	16.1005	1.76783	3.57789	176.783	1.76783	3.57789
19.172	16.1161	1.7685	3.58135	176.85	1.7685	3.58135
19.192	16.1333	1.769	3.58517	176.9	1.769	3.58517
19.212	16.1497	1.76933	3.58881	176.933	1.76933	3.58881
19.232	16.1656	1.77	3.59236	177	1.77	3.59236
19.252	16.1816	1.7705	3.59591	177.05	1.7705	3.59591
19.272	16.1976	1.771	3.59946	177.1	1.771	3.59946
19.292	16.3009	1.77117	3.62242	177.117	1.77117	3.62242
19.312	16.2855	1.7715	3.61901	177.15	1.7715	3.61901
19.332	16.2988	1.77217	3.62195	177.217	1.77217	3.62195
19.352	16.298	1.7725	3.62178	177.25	1.7725	3.62178
19.372	16.3046	1.77283	3.62324	177.283	1.77283	3.62324
19.392	16.3102	1.77333	3.62448	177.333	1.77333	3.62448
19.412	16.3172	1.77417	3.62605	177.417	1.77417	3.62605
19.432	16.3299	1.7745	3.62886	177.45	1.7745	3.62886
19.452	16.3431	1.77517	3.6318	177.517	1.77517	3.6318
19.472	16.3579	1.77583	3.63509	177.583	1.77583	3.63509
19.492	16.374	1.7765	3.63867	177.65	1.7765	3.63867
19.512	16.4866	1.77667	3.66369	177.667	1.77667	3.66369
19.532	16.464	1.777	3.65867	177.7	1.777	3.65867
19.552	16.4878	1.77733	3.66396	177.733	1.77733	3.66396
19.572	16.488	1.778	3.664	177.8	1.778	3.664
19.592	16.4958	1.77833	3.66574	177.833	1.77833	3.66574
19.612	16.5031	1.779	3.66735	177.9	1.779	3.66735
19.632	16.5125	1.77967	3.66944	177.967	1.77967	3.66944
19.652	16.5235	1.78017	3.67189	178.017	1.78017	3.67189
19.672	16.5358	1.7805	3.67463	178.05	1.7805	3.67463
19.692	16.547	1.78133	3.67712	178.133	1.78133	3.67712
19.712	16.6374	1.782	3.69721	178.2	1.782	3.69721
19.732	16.7001	1.78233	3.71113	178.233	1.78233	3.71113
19.753	16.6792	1.78233	3.70649	178.233	1.78233	3.70649
19.773	16.6914	1.783	3.70919	178.3	1.783	3.70919
19.793	16.6887	1.78333	3.70859	178.333	1.78333	3.70859
19.813	16.6911	1.78367	3.70913	178.367	1.78367	3.70913
19.833	16.6932	1.78433	3.7096	178.433	1.78433	3.7096
19.853	16.699	1.78483	3.7109	178.483	1.78483	3.7109
19.873	16.7094	1.7855	3.71321	178.55	1.7855	3.71321
19.893	16.7238	1.78583	3.71639	178.583	1.78583	3.71639
19.913	16.7399	1.7865	3.71998	178.65	1.7865	3.71998
19.933	16.7571	1.787	3.72379	178.7	1.787	3.72379
19.953	16.7746	1.7875	3.72768	178.75	1.7875	3.72768
19.973	16.9073	1.78783	3.75718	178.783	1.78783	3.75718
19.993	16.8745	1.788	3.74988	178.8	1.788	3.74988
20.013	16.8937	1.7885	3.75416	178.85	1.7885	3.75416
20.033	16.892	1.789	3.75377	178.9	1.789	3.75377
20.053	16.8976	1.78933	3.75502	178.933	1.78933	3.75502
20.073	16.9034	1.78983	3.7563	178.983	1.78983	3.7563
20.093	16.9135	1.7905	3.75855	179.05	1.7905	3.75855
20.113	16.9258	1.791	3.76129	179.1	1.791	3.76129
20.133	16.9395	1.7915	3.76433	179.15	1.7915	3.76433
20.153	16.9541	1.79183	3.76759	179.183	1.79183	3.76759
20.173	16.9699	1.79233	3.77108	179.233	1.79233	3.77108
20.193	16.9848	1.793	3.77439	179.3	1.793	3.77439
20.213	17	1.7935	3.77778	179.35	1.7935	3.77778
20.233	17.0144	1.79383	3.78098	179.383	1.79383	3.78098
20.253	17.0288	1.79433	3.78417	179.433	1.79433	3.78417
20.273	17.0452	1.79483	3.78782	179.483	1.79483	3.78782
20.293	17.1618	1.79517	3.81372	179.517	1.79517	3.81372
20.313	17.1396	1.79533	3.80879	179.533	1.79533	3.80879
20.333	17.1575	1.79583	3.81277	179.583	1.79583	3.81277
20.353	17.1559	1.79617	3.81241	179.617	1.79617	3.81241
20.373	17.1611	1.79667	3.81357	179.667	1.79667	3.81357
20.393	17.1657	1.797	3.81461	179.7	1.797	3.81461
20.413	17.1725	1.7975	3.81612	179.75	1.7975	3.81612
20.433	17.1807	1.798	3.81794	179.8	1.798	3.81794
20.454	17.1912	1.7985	3.82027	179.85	1.7985	3.82027
20.474	17.2037	1.799	3.82305	179.9	1.799	3.82305
20.494	17.2942	1.7995	3.84317	179.95	1.7995	3.84317
20.514	17.3335	1.79967	3.8519	179.967	1.79967	3.8519
20.534	17.3112	1.8	3.84693	180	1.8	3.84693
20.554	17.321	1.80067	3.84912	180.067	1.80067	3.84912
20.574	17.3228	1.80117	3.84951	180.117	1.80117	3.84951
20.594	17.333	1.8015	3.85178	180.15	1.8015	3.85178
20.614	17.3414	1.80183	3.85366	180.183	1.80183	3.85366
20.634	17.3505	1.8025	3.85566	180.25	1.8025	3.85566
20.654	17.3626	1.80283	3.85836	180.283	1.80283	3.85836
20.674	17.379	1.80383	3.86199	180.383	1.80383	3.86199
20.694	17.5185	1.804	3.893	180.4	1.804	3.893
20.714	17.5024	1.804	3.88941	180.4	1.804	3.88941
20.734	17.5088	1.80433	3.89084	180.433	1.80433	3.89084
20.754	17.5057	1.80467	3.89015	180.467	1.80467	3.89015
20.774	17.507	1.80517	3.89044	180.517	1.80517	3.89044
20.794	17.5092	1.80567	3.89093	180.567	1.80567	3.89093
20.814	17.5139	1.806	3.89199	180.6	1.806	3.89199
20.834	17.5194	1.80633	3.89321	180.633	1.80633	3.89321
20.854	17.5239	1.807	3.89419	180.7	1.807	3.89419
20.874	17.5303	1.80733	3.89561	180.733	1.80733	3.89561
20.894	17.538	1.80767	3.89733	180.767	1.80767	3.89733
20.914	17.5479	1.8085	3.89953	180.85	1.8085	3.89953
20.934	17.5613	1.809	3.90251	180.9	1.809	3.90251
20.954	17.5782	1.8095	3.90626	180.95	1.8095	3.90626
20.974	17.5954	1.81	3.91009	181	1.81	3.91009
20.995	17.6932	1.81033	3.93183	181.033	1.81033	3.93183
21.015	17.7184	1.8105	3.93743	181.05	1.8105	3.93743
21.035	17.7102	1.81083	3.93559	181.083	1.81083	3.93559
21.055	17.719	1.81133	3.93757	181.133	1.81133	3.93757
21.075	17.7201	1.81167	3.9378	181.167	1.81167	3.9378
21.095	17.727	1.81217	3.93933	181.217	1.81217	3.93933
21.115	17.7352	1.8125	3.94116	181.25	1.8125	3.94116
21.135	17.7452	1.813	3.94338	181.3	1.813	3.94338
21.155	17.7565	1.8135	3.94589	181.35	1.8135	3.94589
21.175	17.7689	1.814	3.94864	181.4	1.814	3.94864
21.195	17.7835	1.8145	3.95188	181.45	1.8145	3.95188
21.215	17.8713	1.815	3.97139	181.5	1.815	3.97139
21.235	17.8979	1.815	3.97731	181.5	1.815	3.97731
21.255	17.8869	1.81533	3.97486	181.533	1.81533	3.97486
21.275	17.8919	1.816	3.97597	181.6	1.816	3.97597
21.295	17.8955	1.81633	3.97677	181.633	1.81633	3.97677
21.315	17.9048	1.81683	3.97885	181.683	1.81683	3.97885
21.335	17.9156	1.81717	3.98125	181.717	1.81717	3.98125
21.355	17.9282	1.81767	3.98404	181.767	1.81767	3.98404
21.375	17.9407	1.81817	3.98682	181.817	1.81817	3.98682
21.395	17.9524	1.8185	3.98942	181.85	1.8185	3.98942
21.415	17.9646	1.819	3.99214	181.9	1.819	3.99214
21.435	17.976	1.8195	3.99467	181.95	1.8195	3.99467
21.455	17.9879	1.82	3.9973	182	1.82	3.9973
21.475	18.0015	1.8205	4.00034	182.05	1.8205	4.00034
21.495	18.0163	1.821	4.00363	182.1	1.821	4.00363
21.515	18.0322	1.8215	4.00716	182.15	1.8215	4.00716
21.535	18.0502	1.822	4.01116	182.2	1.822	4.01116
21.555	18.0688	1.8225	4.01529	182.25	1.8225	4.01529
21.575	18.1907	1.82267	4.04238	182.267	1.82267	4.04238
21.595	18.1934	1.82283	4.04298	182.283	1.82283	4.04298
21.615	18.1891	1.82333	4.04202	182.333	1.82333	4.04202
21.635	18.1897	1.82367	4.04216	182.367	1.82367	4.04216
21.656	18.1945	1.82417	4.04322	182.417	1.82417	4.04322
21.676	18.2008	1.8245	4.04463	182.45	1.8245	4.04463
21.696	18.2092	1.825	4.04649	182.5	1.825	4.04649
21.716	18.2197	1.8255	4.04882	182.55	1.8255	4.04882
21.736	18.2328	1.826	4.05173	182.6	1.826	4.05173
21.756	18.247	1.82633	4.05489	182.633	1.82633	4.05489
21.776	18.2614	1.82667	4.05808	182.667	1.82667	4.05808
21.796	18.2765	1.82717	4.06143	182.717	1.82717	4.06143
21.816	18.2921	1.82767	4.0649	182.767	1.82767	4.0649
21.836	18.4075	1.828	4.09056	182.8	1.828	4.09056
21.856	18.4246	1.82817	4.09435	182.817	1.82817	4.09435
21.876	18.4139	1.8285	4.09197	182.85	1.8285	4.09197
21.896	18.4164	1.82883	4.09254	182.883	1.82883	4.09254
21.916	18.4208	1.82917	4.09351	182.917	1.82917	4.09351
21.936	18.4279	1.83	4.09509	183	1.83	4.09509
21.956	18.4364	1.83033	4.09698	183.033	1.83033	4.09698
21.976	18.4486	1.83067	4.09969	183.067	1.83067	4.09969
21.996	18.4596	1.831	4.10214	183.1	1.831	4.10214
22.016	18.4706	1.83167	4.10457	183.167	1.83167	4.10457
22.036	18.483	1.832	4.10734	183.2	1.832	4.10734
22.056	18.497	1.8325	4.11045	183.25	1.8325	4.11045
22.076	18.5116	1.83317	4.1137	183.317	1.83317	4.1137
22.096	18.6236	1.8335	4.13857	183.35	1.8335	4.13857
22.116	18.6476	1.83383	4.14392	183.383	1.83383	4.14392
22.136	18.6365	1.83417	4.14144	183.417	1.83417	4.14144
22.156	18.6436	1.83467	4.14302	183.467	1.83467	4.14302
22.176	18.6479	1.83517	4.14398	183.517	1.83517	4.14398
22.196	18.6593	1.8355	4.14651	183.55	1.8355	4.14651
22.216	18.6722	1.83617	4.14938	183.617	1.83617	4.14938
22.236	18.689	1.83667	4.15312	183.667	1.83667	4.15312
22.256	18.7073	1.837	4.15717	183.7	1.837	4.15717
22.276	18.7257	1.8375	4.16126	183.75	1.8375	4.16126
22.297	18.8405	1.83767	4.18678	183.767	1.83767	4.18678
22.317	18.8216	1.83783	4.18258	183.783	1.83783	4.18258
22.337	18.8371	1.83833	4.18601	183.833	1.83833	4.18601
22.357	18.8366	1.83867	4.1859	183.867	1.83867	4.1859
22.377	18.8435	1.83917	4.18744	183.917	1.83917	4.18744
22.397	18.8509	1.83917	4.18909	183.917	1.83917	4.18909
22.417	18.8593	1.84	4.19096	184	1.84	4.19096
22.437	18.8717	1.84017	4.19372	184.017	1.84017	4.19372
22.457	18.8866	1.84083	4.19702	184.083	1.84083	4.19702
22.477	18.902	1.84133	4.20045	184.133	1.84133	4.20045
22.497	18.9176	1.84183	4.20391	184.183	1.84183	4.20391
22.517	18.9334	1.84233	4.20742	184.233	1.84233	4.20742
22.537	18.9505	1.84267	4.21121	184.267	1.84267	4.21121
22.557	18.9679	1.84333	4.21509	184.333	1.84333	4.21509
22.577	19.094	1.84333	4.24312	184.333	1.84333	4.24312
22.597	19.0972	1.84383	4.24383	184.383	1.84383	4.24383
22.617	19.0923	1.84417	4.24273	184.417	1.84417	4.24273
22.637	19.0948	1.84433	4.24328	184.433	1.84433	4.24328
22.657	19.0986	1.84467	4.24414	184.467	1.84467	4.24414
22.677	19.1024	1.845	4.24497	184.5	1.845	4.24497
22.697	19.1084	1.8455	4.24632	184.55	1.8455	4.24632
22.717	19.1169	1.84583	4.24821	184.583	1.84583	4.24821
22.737	19.1287	1.84633	4.25083	184.633	1.84633	4.25083
22.757	19.1417	1.84667	4.2537	184.667	1.84667	4.2537
22.777	19.1564	1.847	4.25697	184.7	1.847	4.25697
22.797	19.1718	1.8475	4.2604	184.75	1.8475	4.2604
22.817	19.2816	1.848	4.2848	184.8	1.848	4.2848
22.837	19.3057	1.848	4.29015	184.8	1.848	4.29015
22.857	19.2925	1.84833	4.28723	184.833	1.84833	4.28723
22.877	19.2991	1.84867	4.28868	184.867	1.84867	4.28868
22.897	19.2995	1.849	4.28877	184.9	1.849	4.28877
22.917	19.3054	1.84933	4.2901	184.933	1.84933	4.2901
22.937	19.3102	1.84967	4.29116	184.967	1.84967	4.29116
22.957	19.3171	1.85017	4.29268	185.017	1.85017	4.29268
22.977	19.3257	1.85033	4.29461	185.033	1.85033	4.29461
22.998	19.3368	1.85083	4.29708	185.083	1.85083	4.29708
23.018	19.3494	1.85117	4.29986	185.117	1.85117	4.29986
23.038	19.364	1.8515	4.3031	185.15	1.8515	4.3031
23.058	19.3793	1.852	4.30651	185.2	1.852	4.30651
23.078	19.3929	1.85233	4.30952	185.233	1.85233	4.30952
23.098	19.4061	1.85267	4.31247	185.267	1.85267	4.31247
23.118	19.4191	1.85317	4.31536	185.317	1.85317	4.31536
23.138	19.4333	1.85367	4.31852	185.367	1.85367	4.31852
23.158	19.4493	1.854	4.32207	185.4	1.854	4.32207
23.178	19.4668	1.8545	4.32596	185.45	1.8545	4.32596
23.198	19.4848	1.85483	4.32995	185.483	1.85483	4.32995
23.218	19.5029	1.85533	4.33399	185.533	1.85533	4.33399
23.238	19.6332	1.85567	4.36293	185.567	1.85567	4.36293
23.258	19.6425	1.85567	4.36501	185.567	1.85567	4.36501
23.278	19.6374	1.85617	4.36387	185.617	1.85617	4.36387
23.298	19.6419	1.85633	4.36487	185.633	1.85633	4.36487
23.318	19.6447	1.8565	4.3655	185.65	1.8565	4.3655
23.338	19.6496	1.857	4.36657	185.7	1.857	4.36657
23.358	19.6561	1.85717	4.36802	185.717	1.85717	4.36802
23.378	19.6647	1.85767	4.36994	185.767	1.85767	4.36994
23.398	19.6745	1.85817	4.37211	185.817	1.85817	4.37211
23.418	19.685	1.8585	4.37445	185.85	1.8585	4.37445
23.438	19.698	1.85883	4.37733	185.883	1.85883	4.37733
23.458	19.7116	1.85917	4.38036	185.917	1.85917	4.38036
23.478	19.7263	1.85967	4.38361	185.967	1.85967	4.38361
23.498	19.8115	1.86017	4.40256	186.017	1.86017	4.40256
23.518	19.8728	1.86017	4.41618	186.017	1.86017	4.41618
23.538	19.8642	1.86033	4.41427	186.033	1.86033	4.41427
23.558	19.8673	1.86067	4.41496	186.067	1.86067	4.41496
23.579	19.8633	1.861	4.41407	186.1	1.861	4.41407
23.599	19.865	1.86133	4.41445	186.133	1.86133	4.41445
23.619	19.8711	1.8615	4.41579	186.15	1.8615	4.41579
23.639	19.878	1.862	4.41733	186.2	1.862	4.41733
23.659	19.8853	1.8625	4.41896	186.25	1.8625	4.41896
23.679	19.8942	1.86267	4.42093	186.267	1.86267	4.42093
23.699	19.9025	1.863	4.42279	186.3	1.863	4.42279
23.719	19.9113	1.8635	4.42473	186.35	1.8635	4.42473
23.739	19.9198	1.86383	4.42662	186.383	1.86383	4.42662
23.759	19.9301	1.86417	4.4289	186.417	1.86417	4.4289
23.779	19.9405	1.86467	4.43121	186.467	1.86467	4.43121
23.799	19.9542	1.86533	4.43428	186.533	1.86533	4.43428
23.819	19.9714	1.8655	4.4381	186.55	1.8655	4.4381
23.839	19.9897	1.86583	4.44217	186.583	1.86583	4.44217
23.859	20.0072	1.86633	4.44604	186.633	1.86633	4.44604
23.879	20.1292	1.86667	4.47316	186.667	1.86667	4.47316
23.899	20.1524	1.86667	4.47831	186.667	1.86667	4.47831
23.919	20.1389	1.867	4.47531	186.7	1.867	4.47531
23.939	20.1418	1.86733	4.47596	186.733	1.86733	4.47596
23.959	20.1413	1.86783	4.47585	186.783	1.86783	4.47585
23.979	20.1467	1.868	4.47705	186.8	1.868	4.47705
23.999	20.1541	1.8685	4.47869	186.85	1.8685	4.47869
24.019	20.1654	1.86883	4.4812	186.883	1.86883	4.4812
24.039	20.178	1.86933	4.48399	186.933	1.86933	4.48399
24.059	20.192	1.86967	4.48711	186.967	1.86967	4.48711
24.079	20.2341	1.87033	4.49647	187.033	1.87033	4.49647
24.099	20.3428	1.87033	4.52061	187.033	1.87033	4.52061
24.119	20.3223	1.87033	4.51608	187.033	1.87033	4.51608
24.139	20.3399	1.87083	4.51999	187.083	1.87083	4.51999
24.16	20.3378	1.87133	4.5195	187.133	1.87133	4.5195
24.18	20.3446	1.8715	4.52102	187.15	1.8715	4.52102
24.2	20.353	1.87183	4.52288	187.183	1.87183	4.52288
24.22	20.3605	1.87217	4.52456	187.217	1.87217	4.52456
24.24	20.3696	1.8725	4.52657	187.25	1.8725	4.52657
24.26	20.3792	1.873	4.52871	187.3	1.873	4.52871
24.28	20.3885	1.87333	4.53078	187.333	1.87333	4.53078
24.3	20.3986	1.87367	4.53302	187.367	1.87367	4.53302
24.32	20.4088	1.87417	4.53528	187.417	1.87417	4.53528
24.34	20.4202	1.87433	4.53781	187.433	1.87433	4.53781
24.36	20.4337	1.87483	4.54083	187.483	1.87483	4.54083
24.38	20.4494	1.87533	4.54431	187.533	1.87533	4.54431
24.4	20.5511	1.87567	4.56692	187.567	1.87567	4.56692
24.42	20.5747	1.87567	4.57216	187.567	1.87567	4.57216
24.44	20.5674	1.876	4.57053	187.6	1.876	4.57053
24.46	20.5738	1.8765	4.57195	187.65	1.8765	4.57195
24.48	20.5768	1.87667	4.57263	187.667	1.87667	4.57263
24.5	20.5856	1.877	4.57459	187.7	1.877	4.57459
24.52	20.5951	1.87733	4.57669	187.733	1.87733	4.57669
24.54	20.606	1.87767	4.57912	187.767	1.87767	4.57912
24.56	20.6191	1.878	4.58203	187.8	1.878	4.58203
24.58	20.632	1.8785	4.58489	187.85	1.8785	4.58489
24.6	20.6447	1.87867	4.58772	187.867	1.87867	4.58772
24.62	20.6573	1.87917	4.59051	187.917	1.87917	4.59051
24.64	20.6717	1.87933	4.59371	187.933	1.87933	4.59371
24.66	20.6859	1.87983	4.59686	187.983	1.87983	4.59686
24.68	20.7727	1.88	4.61615	188	1.88	4.61615
24.7	20.8149	1.88017	4.62554	188.017	1.88017	4.62554
24.72	20.7948	1.88033	4.62106	188.033	1.88033	4.62106
24.74	20.8002	1.881	4.62226	188.1	1.881	4.62226
24.76	20.8024	1.88133	4.62276	188.133	1.88133	4.62276
24.781	20.8131	1.8815	4.62513	188.15	1.8815	4.62513
24.801	20.8241	1.88183	4.62757	188.183	1.88183	4.62757
24.821	20.8341	1.88217	4.6298	188.217	1.88217	4.6298
24.841	20.8441	1.8825	4.63201	188.25	1.8825	4.63201
24.861	20.8537	1.883	4.63417	188.3	1.883	4.63417
24.881	20.8645	1.88333	4.63656	188.333	1.88333	4.63656
24.901	20.8751	1.88383	4.63892	188.383	1.88383	4.63892
24.921	20.8869	1.884	4.64154	188.4	1.884	4.64154
24.941	20.8994	1.88433	4.64431	188.433	1.88433	4.64431
24.961	20.9136	1.885	4.64747	188.5	1.885	4.64747
24.981	20.9296	1.8855	4.65103	188.55	1.8855	4.65103
25.001	21.063	1.88567	4.68066	188.567	1.88567	4.68066
25.021	21.061	1.88583	4.68021	188.583	1.88583	4.68021
25.041	21.0638	1.88617	4.68084	188.617	1.88617	4.68084
25.061	21.0645	1.88633	4.681	188.633	1.88633	4.681
25.081	21.0665	1.88667	4.68144	188.667	1.88667	4.68144
25.101	21.0705	1.88683	4.68234	188.683	1.88683	4.68234
25.121	21.0746	1.88733	4.68325	188.733	1.88733	4.68325
25.141	21.0822	1.88767	4.68492	188.767	1.88767	4.68492
25.161	21.0927	1.888	4.68726	188.8	1.888	4.68726
25.181	21.1063	1.88817	4.6903	188.817	1.88817	4.6903
25.201	21.1196	1.88867	4.69325	188.867	1.88867	4.69325
25.221	21.1356	1.88883	4.69679	188.883	1.88883	4.69679
25.241	21.1506	1.88967	4.70013	188.967	1.88967	4.70013
25.261	21.2896	1.88983	4.73103	188.983	1.88983	4.73103
25.281	21.2892	1.88983	4.73093	188.983	1.88983	4.73093
25.301	21.2802	1.88983	4.72893	188.983	1.88983	4.72893
25.322	21.2775	1.8905	4.72834	189.05	1.8905	4.72834
25.342	21.2804	1.89067	4.72898	189.067	1.89067	4.72898
25.362	21.2862	1.89067	4.73026	189.067	1.89067	4.73026
25.382	21.292	1.89133	4.73155	189.133	1.89133	4.73155
25.402	21.3002	1.89183	4.73337	189.183	1.89183	4.73337
25.422	21.3126	1.892	4.73613	189.2	1.892	4.73613
25.442	21.3243	1.892	4.73874	189.2	1.892	4.73874
25.462	21.3343	1.89267	4.74095	189.267	1.89267	4.74095
25.482	21.3437	1.89283	4.74306	189.283	1.89283	4.74306
25.502	21.3536	1.89333	4.74525	189.333	1.89333	4.74525
25.522	21.364	1.89383	4.74755	189.383	1.89383	4.74755
25.542	21.3784	1.89417	4.75075	189.417	1.89417	4.75075
25.562	21.3949	1.8945	4.75442	189.45	1.8945	4.75442
25.582	21.4111	1.895	4.75802	189.5	1.895	4.75802
25.602	21.5214	1.89517	4.78252	189.517	1.89517	4.78252
25.622	21.5353	1.89517	4.78561	189.517	1.89517	4.78561
25.642	21.5188	1.89583	4.78196	189.583	1.89583	4.78196
25.662	21.5221	1.896	4.7827	189.6	1.896	4.7827
25.682	21.5287	1.8965	4.78415	189.65	1.8965	4.78415
25.702	21.5406	1.89667	4.78679	189.667	1.89667	4.78679
25.722	21.5555	1.89717	4.79011	189.717	1.89717	4.79011
25.742	21.5701	1.8975	4.79335	189.75	1.8975	4.79335
25.762	21.5861	1.89783	4.7969	189.783	1.89783	4.7969
25.782	21.6009	1.898	4.80019	189.8	1.898	4.80019
25.802	21.6151	1.89867	4.80335	189.867	1.89867	4.80335
25.822	21.7274	1.899	4.82832	189.9	1.899	4.82832
25.842	21.7614	1.899	4.83586	189.9	1.899	4.83586
25.862	21.7583	1.89933	4.83519	189.933	1.89933	4.83519
25.882	21.7626	1.89967	4.83613	189.967	1.89967	4.83613
25.903	21.7631	1.89983	4.83625	189.983	1.89983	4.83625
25.923	21.7682	1.9	4.83739	190	1.9	4.83739
25.943	21.773	1.90033	4.83845	190.033	1.90033	4.83845
25.963	21.7787	1.9005	4.8397	190.05	1.9005	4.8397
25.983	21.7867	1.90083	4.84148	190.083	1.90083	4.84148
26.003	21.7942	1.90117	4.84315	190.117	1.90117	4.84315
26.023	21.8028	1.9015	4.84507	190.15	1.9015	4.84507
26.043	21.8122	1.90183	4.84716	190.183	1.90183	4.84716
26.063	21.8216	1.90217	4.84926	190.217	1.90217	4.84926
26.083	21.8307	1.90267	4.85126	190.267	1.90267	4.85126
26.103	21.8408	1.90283	4.85351	190.283	1.90283	4.85351
26.123	21.8521	1.90333	4.85602	190.333	1.90333	4.85602
26.143	21.8643	1.90367	4.85874	190.367	1.90367	4.85874
26.163	21.8798	1.904	4.86217	190.4	1.904	4.86217
26.183	21.8955	1.9045	4.86566	190.45	1.9045	4.86566
26.203	22.006	1.90467	4.89022	190.467	1.90467	4.89022
26.223	22.0139	1.90483	4.89198	190.483	1.90483	4.89198
26.243	22.0098	1.905	4.89107	190.5	1.905	4.89107
26.263	22.0134	1.90533	4.89186	190.533	1.90533	4.89186
26.283	22.0155	1.9055	4.89234	190.55	1.9055	4.89234
26.303	22.0221	1.906	4.8938	190.6	1.906	4.8938
26.323	22.0308	1.90617	4.89574	190.617	1.90617	4.89574
26.343	22.0411	1.9065	4.89801	190.65	1.9065	4.89801
26.363	22.0529	1.90683	4.90065	190.683	1.90683	4.90065
26.383	22.0651	1.907	4.90336	190.7	1.907	4.90336
26.403	22.0778	1.9075	4.90619	190.75	1.9075	4.90619
26.423	22.0925	1.90783	4.90945	190.783	1.90783	4.90945
26.443	22.1076	1.908	4.91281	190.8	1.908	4.91281
26.463	22.1229	1.9085	4.91621	190.85	1.9085	4.91621
26.483	22.2286	1.90867	4.9397	190.867	1.90867	4.9397
26.504	22.2132	1.90883	4.93626	190.883	1.90883	4.93626
26.524	22.2304	1.90917	4.94009	190.917	1.90917	4.94009
26.544	22.2324	1.90933	4.94054	190.933	1.90933	4.94054
26.564	22.2394	1.90967	4.94209	190.967	1.90967	4.94209
26.584	22.2499	1.91	4.94442	191	1.91	4.94442
26.604	22.2613	1.91033	4.94695	191.033	1.91033	4.94695
26.624	22.2722	1.9105	4.94939	191.05	1.9105	4.94939
26.644	22.2832	1.911	4.95183	191.1	1.911	4.95183
26.664	22.2947	1.91133	4.95439	191.133	1.91133	4.95439
26.684	22.3063	1.91167	4.95697	191.167	1.91167	4.95697
26.704	22.3183	1.912	4.95961	191.2	1.912	4.95961
26.724	22.33	1.91233	4.96221	191.233	1.91233	4.96221
26.744	22.3433	1.91267	4.96517	191.267	1.91267	4.96517
26.764	22.3598	1.91317	4.96884	191.317	1.91317	4.96884
26.784	22.4633	1.9135	4.99184	191.35	1.9135	4.99184
26.804	22.4784	1.9135	4.9952	191.35	1.9135	4.9952
26.824	22.4746	1.91383	4.99435	191.383	1.91383	4.99435
26.844	22.478	1.91417	4.9951	191.417	1.91417	4.9951
26.864	22.4803	1.91433	4.99562	191.433	1.91433	4.99562
26.884	22.4876	1.91467	4.99724	191.467	1.91467	4.99724
26.904	22.4967	1.915	4.99927	191.5	1.915	4.99927
26.924	22.509	1.91533	5.00201	191.533	1.91533	5.00201
26.944	22.5246	1.91583	5.00547	191.583	1.91583	5.00547
26.964	22.5404	1.916	5.00897	191.6	1.916	5.00897
26.984	22.5546	1.91633	5.01213	191.633	1.91633	5.01213
27.004	22.5687	1.91667	5.01527	191.667	1.91667	5.01527
27.024	22.6722	1.917	5.03828	191.7	1.917	5.03828
27.044	22.7028	1.91717	5.04507	191.717	1.91717	5.04507
27.064	22.6869	1.91733	5.04154	191.733	1.91733	5.04154
27.084	22.6939	1.91767	5.04309	191.767	1.91767	5.04309
27.104	22.6954	1.918	5.04342	191.8	1.918	5.04342
27.124	22.704	1.91817	5.04533	191.817	1.91817	5.04533
27.144	22.7141	1.9185	5.04759	191.85	1.9185	5.04759
27.165	22.7257	1.91883	5.05016	191.883	1.91883	5.05016
27.185	22.7394	1.91917	5.0532	191.917	1.91917	5.0532
27.205	22.7522	1.9195	5.05605	191.95	1.9195	5.05605
27.225	22.7654	1.91983	5.05897	191.983	1.91983	5.05897
27.245	22.7779	1.92017	5.06175	192.017	1.92017	5.06175
27.265	22.7904	1.9205	5.06454	192.05	1.9205	5.06454
27.285	22.8028	1.92083	5.06729	192.083	1.92083	5.06729
27.305	22.8159	1.92133	5.07019	192.133	1.92133	5.07019
27.325	22.8314	1.92167	5.07365	192.167	1.92167	5.07365
27.345	22.8489	1.922	5.07754	192.2	1.922	5.07754
27.365	22.8665	1.92233	5.08145	192.233	1.92233	5.08145
27.385	22.9745	1.92267	5.10545	192.267	1.92267	5.10545
27.405	23.0034	1.92267	5.11186	192.267	1.92267	5.11186
27.425	22.9981	1.923	5.11069	192.3	1.923	5.11069
27.445	23.0028	1.92317	5.11173	192.317	1.92317	5.11173
27.465	23.004	1.9235	5.112	192.35	1.9235	5.112
27.485	23.01	1.92367	5.11332	192.367	1.92367	5.11332
27.505	23.0176	1.924	5.11502	192.4	1.924	5.11502
27.525	23.027	1.92433	5.11711	192.433	1.92433	5.11711
27.545	23.0377	1.9245	5.1195	192.45	1.9245	5.1195
27.565	23.0481	1.92467	5.12179	192.467	1.92467	5.12179
27.585	23.0574	1.92517	5.12386	192.517	1.92517	5.12386
27.605	23.067	1.92533	5.126	192.533	1.92533	5.126
27.625	23.0779	1.92583	5.12841	192.583	1.92583	5.12841
27.645	23.1848	1.926	5.15218	192.6	1.926	5.15218
27.665	23.1856	1.926	5.15235	192.6	1.926	5.15235
27.685	23.1829	1.92667	5.15175	192.667	1.92667	5.15175
27.705	23.1861	1.92667	5.15246	192.667	1.92667	5.15246
27.725	23.1953	1.927	5.15451	192.7	1.927	5.15451
27.745	23.2067	1.92733	5.15705	192.733	1.92733	5.15705
27.766	23.2185	1.92783	5.15966	192.783	1.92783	5.15966
27.786	23.2325	1.92817	5.16278	192.817	1.92817	5.16278
27.806	23.2474	1.9285	5.16608	192.85	1.9285	5.16608
27.826	23.2621	1.92883	5.16935	192.883	1.92883	5.16935
27.846	23.2754	1.92917	5.17232	192.917	1.92917	5.17232
27.866	23.29	1.9295	5.17556	192.95	1.9295	5.17556
27.886	23.3055	1.92983	5.17901	192.983	1.92983	5.17901
27.906	23.3229	1.93017	5.18287	193.017	1.93017	5.18287
27.926	23.3662	1.9305	5.19248	193.05	1.9305	5.19248
27.946	23.45	1.93067	5.21111	193.067	1.93067	5.21111
27.966	23.462	1.93083	5.21379	193.083	1.93083	5.21379
27.986	23.4527	1.93117	5.21172	193.117	1.93117	5.21172
28.006	23.4539	1.93133	5.21199	193.133	1.93133	5.21199
28.026	23.4602	1.93167	5.21339	193.167	1.93167	5.21339
28.046	23.4699	1.932	5.21552	193.2	1.932	5.21552
28.066	23.4833	1.93233	5.21852	193.233	1.93233	5.21852
28.086	23.4981	1.93267	5.22181	193.267	1.93267	5.22181
28.106	23.5117	1.93283	5.22483	193.283	1.93283	5.22483
28.126	23.5249	1.93317	5.22775	193.317	1.93317	5.22775
28.146	23.5379	1.9335	5.23064	193.35	1.9335	5.23064
28.166	23.5516	1.93383	5.23369	193.383	1.93383	5.23369
28.186	23.6395	1.93417	5.25321	193.417	1.93417	5.25321
28.206	23.6909	1.93433	5.26464	193.433	1.93433	5.26464
28.226	23.6792	1.93433	5.26205	193.433	1.93433	5.26205
28.246	23.6896	1.93467	5.26436	193.467	1.93467	5.26436
28.266	23.6884	1.935	5.2641	193.5	1.935	5.2641
28.286	23.6948	1.93517	5.26551	193.517	1.93517	5.26551
28.306	23.702	1.93533	5.26711	193.533	1.93533	5.26711
28.327	23.7095	1.93583	5.26879	193.583	1.93583	5.26879
28.347	23.7194	1.936	5.27098	193.6	1.936	5.27098
28.367	23.7295	1.93633	5.27322	193.633	1.93633	5.27322
28.387	23.7394	1.93667	5.27543	193.667	1.93667	5.27543
28.407	23.7495	1.937	5.27766	193.7	1.937	5.27766
28.427	23.7598	1.93733	5.27996	193.733	1.93733	5.27996
28.447	23.7704	1.93767	5.28231	193.767	1.93767	5.28231
28.467	23.7817	1.938	5.28483	193.8	1.938	5.28483
28.487	23.7965	1.93833	5.28812	193.833	1.93833	5.28812
28.507	23.8125	1.93867	5.29167	193.867	1.93867	5.29167
28.527	23.8294	1.939	5.29542	193.9	1.939	5.29542
28.547	23.9581	1.93917	5.32402	193.917	1.93917	5.32402
28.567	23.9528	1.93933	5.32284	193.933	1.93933	5.32284
28.587	23.9562	1.93967	5.3236	193.967	1.93967	5.3236
28.607	23.9556	1.93983	5.32347	193.983	1.93983	5.32347
28.627	23.9622	1.94017	5.32494	194.017	1.94017	5.32494
28.647	23.9699	1.9405	5.32665	194.05	1.9405	5.32665
28.667	23.9813	1.94083	5.32918	194.083	1.94083	5.32918
28.687	23.9947	1.94117	5.33217	194.117	1.94117	5.33217
28.707	24.0081	1.94133	5.33514	194.133	1.94133	5.33514
28.727	24.0216	1.94167	5.33813	194.167	1.94167	5.33813
28.747	24.0368	1.942	5.34151	194.2	1.942	5.34151
28.767	24.1601	1.94233	5.36892	194.233	1.94233	5.36892
28.787	24.1872	1.94233	5.37494	194.233	1.94233	5.37494
28.807	24.1636	1.94267	5.3697	194.267	1.94267	5.3697
28.827	24.1686	1.943	5.3708	194.3	1.943	5.3708
28.847	24.1721	1.94317	5.37158	194.317	1.94317	5.37158
28.867	24.1824	1.9435	5.37386	194.35	1.9435	5.37386
28.887	24.1935	1.94383	5.37633	194.383	1.94383	5.37633
28.907	24.2049	1.94417	5.37887	194.417	1.94417	5.37887
28.927	24.2164	1.9445	5.38143	194.45	1.9445	5.38143
28.947	24.2277	1.94467	5.38394	194.467	1.94467	5.38394
28.967	24.2395	1.945	5.38656	194.5	1.945	5.38656
28.988	24.2507	1.94533	5.38905	194.533	1.94533	5.38905
29.008	24.263	1.94583	5.39179	194.583	1.94583	5.39179
29.028	24.2779	1.94617	5.39509	194.617	1.94617	5.39509
29.048	24.2954	1.9465	5.39897	194.65	1.9465	5.39897
29.068	24.4056	1.94667	5.42347	194.667	1.94667	5.42347
29.088	24.4252	1.94683	5.42782	194.683	1.94683	5.42782
29.108	24.4151	1.947	5.42557	194.7	1.947	5.42557
29.128	24.4189	1.94733	5.42643	194.733	1.94733	5.42643
29.148	24.4218	1.9475	5.42708	194.75	1.9475	5.42708
29.168	24.4301	1.94783	5.42891	194.783	1.94783	5.42891
29.188	24.441	1.94817	5.43133	194.817	1.94817	5.43133
29.208	24.4539	1.94833	5.4342	194.833	1.94833	5.4342
29.228	24.4685	1.94867	5.43745	194.867	1.94867	5.43745
29.248	24.4817	1.949	5.44037	194.9	1.949	5.44037
29.268	24.4948	1.94933	5.44328	194.933	1.94933	5.44328
29.288	24.5086	1.94967	5.44635	194.967	1.94967	5.44635
29.308	24.6166	1.94983	5.47035	194.983	1.94983	5.47035
29.328	24.6261	1.95	5.47248	195	1.95	5.47248
29.348	24.6268	1.95033	5.47261	195.033	1.95033	5.47261
29.368	24.6282	1.9505	5.47292	195.05	1.9505	5.47292
29.388	24.6352	1.95083	5.47448	195.083	1.95083	5.47448
29.408	24.6453	1.95117	5.47673	195.117	1.95117	5.47673
29.428	24.6583	1.95133	5.47962	195.133	1.95133	5.47962
29.448	24.6705	1.95167	5.48233	195.167	1.95167	5.48233
29.468	24.6833	1.95183	5.48517	195.183	1.95183	5.48517
29.488	24.6944	1.95233	5.48766	195.233	1.95233	5.48766
29.508	24.7059	1.95267	5.49021	195.267	1.95267	5.49021
29.528	24.7182	1.95267	5.49293	195.267	1.95267	5.49293
29.548	24.7291	1.953	5.49536	195.3	1.953	5.49536
29.568	24.7399	1.95333	5.49775	195.333	1.95333	5.49775
29.589	24.7514	1.95383	5.5003	195.383	1.95383	5.5003
29.609	24.7665	1.95417	5.50366	195.417	1.95417	5.50366
29.629	24.7849	1.95467	5.50775	195.467	1.95467	5.50775
29.649	24.9174	1.95467	5.53719	195.467	1.95467	5.53719
29.669	24.8927	1.95467	5.53171	195.467	1.95467	5.53171
29.689	24.9096	1.95483	5.53547	195.483	1.95483	5.53547
29.709	24.9064	1.955	5.53477	195.5	1.955	5.53477
29.729	24.9059	1.95517	5.53464	195.517	1.95517	5.53464
29.749	24.9057	1.9555	5.5346	195.55	1.9555	5.5346
29.769	24.9077	1.95567	5.53504	195.567	1.95567	5.53504
29.789	24.9115	1.95583	5.53589	195.583	1.95583	5.53589
29.809	24.917	1.95617	5.53711	195.617	1.95617	5.53711
29.829	24.9245	1.95633	5.53877	195.633	1.95633	5.53877
29.849	24.9329	1.9565	5.54065	195.65	1.9565	5.54065
29.869	24.9425	1.95667	5.54277	195.667	1.95667	5.54277
29.889	24.9527	1.957	5.54504	195.7	1.957	5.54504
29.909	24.9635	1.95717	5.54745	195.717	1.95717	5.54745
29.929	24.9737	1.95733	5.54971	195.733	1.95733	5.54971
29.949	24.9834	1.9575	5.55186	195.75	1.9575	5.55186
29.969	24.992	1.95783	5.55377	195.783	1.95783	5.55377
29.989	25	1.958	5.55555	195.8	1.958	5.55555
30.01	25.0081	1.9535	5.55736	195.35	1.9535	5.55736
30.03	24.7555	1.93117	5.50122	193.117	1.93117	5.50122
30.05	21.8858	1.89383	4.86351	189.383	1.89383	4.86351
30.07	17.583	1.84033	3.90733	184.033	1.84033	3.90733
30.09	12.8029	1.76733	2.84508	176.733	1.76733	2.84508
30.11	8.73595	1.68117	1.94132	168.117	1.68117	1.94132
30.13	2.03186	1.5795	0.451525	157.95	1.5795	0.451525
30.15	-0.769362	1.46183	-0.170969	146.183	1.46183	-0.170969
30.17	-0.0603516	1.3285	-0.0134115	132.85	1.3285	-0.0134115
30.19	-0.0244907	1.17383	-0.00544238	117.383	1.17383	-0.00544238
30.21	-0.0134292	1.00933	-0.00298427	100.933	1.00933	-0.00298427
30.23	-0.0294473	0.830167	-0.00654384	83.0167	0.830167	-0.00654384
30.25	-0.0248438	0.638833	-0.00552083	63.8833	0.638833	-0.00552083
30.27	-0.0203721	0.48	-0.00452713	48	0.48	-0.00452713
30.29	-0.015165	0.366	-0.00337001	36.6	0.366	-0.00337001
30.31	-0.0116201	0.278667	-0.00258225	27.8667	0.278667	-0.00258225
30.33	-0.00897266	0.2125	-0.00199392	21.25	0.2125	-0.00199392
30.35	-0.00698633	0.161667	-0.00155252	16.1667	0.161667	-0.00155252
30.37	-0.00601563	0.123333	-0.00133681	12.3333	0.123333	-0.00133681
30.39	-0.00532471	0.094	-0.00118327	9.4	0.094	-0.00118327
30.41	-0.00475098	0.0715	-0.00105577	7.15	0.0715	-0.00105577
30.43	-0.00453027	0.0538333	-0.00100673	5.38333	0.0538333	-0.00100673
30.45	-0.00367676	0.0408333	-0.000817057	4.08333	0.0408333	-0.000817057
30.47	-0.00344189	0.0313333	-0.000764865	3.13333	0.0313333	-0.000764865
30.49	-0.00311816	0.0233333	-0.000692925	2.33333	0.0233333	-0.000692925
30.51	-0.00258838	0.0178333	-0.000575195	1.78333	0.0178333	-0.000575195
30.53	-0.00295654	0.0136667	-0.00065701	1.36667	0.0136667	-0.00065701
30.55	-0.00323584	0.01	-0.000719076	1	0.01	-0.000719076
30.57	-0.00252979	0.00733333	-0.000562174	0.733333	0.00733333	-0.000562174
30.59	-0.00310352	0.0055	-0.00068967	0.55	0.0055	-0.00068967
30.61	-0.00327979	0.00416667	-0.000728841	0.416667	0.00416667	-0.000728841
30.631	-0.00273584	0.003	-0.000607964	0.3	0.003	-0.000607964
30.651	-0.00263281	0.002	-0.000585069	0.2	0.002	-0.000585069
30.671	-0.00304443	0.0015	-0.000676541	0.15	0.0015	-0.000676541
30.691	-0.00317725	0.001	-0.000706055	0.1	0.001	-0.000706055
30.711	-0.00336816	0.0005	-0.000748481	0.05	0.0005	-0.000748481
30.731	-0.00355908	0.000333333	-0.000790907	0.0333333	0.000333333	-0.000790907

## Sheet: Sample 31
Time (s)	Load (N)	Displacement (mm)	Stress (MPa)	Strain (%)
0	0.000126953	0	2.82118e-05	0
0.02	0.00022998	0	5.11068e-05	0
0.04	0.000347656	0	7.72569e-05	0
0.06	0.000318359	0	7.07465e-05	0
0.08	0.000333008	0	7.40017e-05	0
0.1	0.000376953	0	8.37674e-05	0
0.12	9.27734e-06	0	2.06163e-06	0
0.14	-0.000123047	0	-2.73438e-05	0
0.16	-0.000211426	0	-4.69835e-05	0
0.18	-0.000270508	0	-6.01128e-05	0
0.2	-0.000196777	0	-4.37283e-05	0
0.221	-0.000255371	0	-5.67491e-05	0
0.241	-0.000255371	0	-5.67491e-05	0
0.261	-0.000123047	0	-2.73438e-05	0
0.281	-0.000182129	0	-4.04731e-05	0
0.301	-0.00034375	0	-7.63889e-05	0
0.321	-0.000226074	0	-5.02387e-05	0
0.341	-0.000166992	0	-3.71094e-05	0
0.361	0.000112305	0	2.49566e-05	0
0.381	0.000214844	0	4.77431e-05	0
0.401	0.000185547	0	4.12326e-05	0
0.421	0.000303223	0	6.73828e-05	0
0.441	0.000436035	0	9.68967e-05	0
0.461	0.000450684	0	0.000100152	0
0.481	0.000626953	0	0.000139323	0
0.501	0.000686035	0	0.000152452	0
0.521	0.000803711	0	0.000178602	0
0.541	0.000420898	0	9.3533e-05	0
0.561	0.000259277	0	5.76172e-05	0
0.581	0.000259277	0	5.76172e-05	0
0.601	0.000259277	0	5.76172e-05	0
0.621	0.000289062	0	6.42361e-05	0
0.641	0.000185547	0	4.12326e-05	0
0.661	0.000289062	0	6.42361e-05	0
0.681	0.000214844	0	4.77431e-05	0
0.701	0.00022998	0	5.11068e-05	0
0.721	-9.375e-05	0	-2.08333e-05	0
0.742	-0.000373047	0	-8.28993e-05	0
0.762	-0.000461426	0	-0.000102539	0
0.782	-0.000726562	0	-0.000161458	0
0.802	-0.000387695	0	-8.61545e-05	0
0.822	-0.000255371	0	-5.67491e-05	0
0.842	-9.375e-05	0	-2.08333e-05	0
0.862	0.000112305	0	2.49566e-05	0
0.882	2.39258e-05	0	5.31684e-06	0
0.902	9.27734e-06	0	2.06163e-06	0
0.922	-2.00195e-05	0	-4.44878e-06	0
0.942	5.32227e-05	0	1.18273e-05	0
0.962	0.000112305	0	2.49566e-05	0
0.982	0.000112305	0	2.49566e-05	0
1.002	9.27734e-06	0	2.06163e-06	0
1.022	2.39258e-05	0	5.31684e-06	0
1.042	9.27734e-06	0	2.06163e-06	0
1.062	-7.91016e-05	0	-1.75781e-05	0
1.082	0.000273926	0	6.08724e-05	0
1.102	6.83594e-05	0	1.5191e-05	0
1.122	9.27734e-06	0	2.06163e-06	0
1.142	9.27734e-06	0	2.06163e-06	0
1.162	-4.93164e-05	0	-1.09592e-05	0
1.182	0.000200684	0	4.45964e-05	0
1.202	0.000141602	0	3.1467e-05	0
1.222	0.000273926	0	6.08724e-05	0
1.242	6.83594e-05	0	1.5191e-05	0
1.262	-0.000123047	0	-2.73438e-05	0
1.282	-0.000123047	0	-2.73438e-05	0
1.302	-0.000123047	0	-2.73438e-05	0
1.322	-0.000314453	0	-6.98785e-05	0
1.342	-0.000182129	0	-4.04731e-05	0
1.362	5.32227e-05	0	1.18273e-05	0
1.382	0.000126953	0	2.82118e-05	0
1.402	0.000214844	0	4.77431e-05	0
1.422	0.000214844	0	4.77431e-05	0
1.443	0.000259277	0	5.76172e-05	0
1.463	0.000289062	0	6.42361e-05	0
1.483	2.39258e-05	0	5.31684e-06	0
1.503	5.32227e-05	0	1.18273e-05	0
1.523	-4.93164e-05	0	-1.09592e-05	0
1.543	-7.91016e-05	0	-1.75781e-05	0
1.563	-0.000152832	0	-3.39627e-05	0
1.583	-0.000123047	0	-2.73438e-05	0
1.603	-0.000211426	0	-4.69835e-05	0
1.623	-0.000255371	0	-5.67491e-05	0
1.643	-7.91016e-05	0	-1.75781e-05	0
1.663	-6.44531e-05	0	-1.43229e-05	0
1.683	-0.000137695	0	-3.0599e-05	0
1.703	-0.000108398	0	-2.40885e-05	0
1.723	-0.000152832	0	-3.39627e-05	0
1.743	-3.4668e-05	0	-7.70399e-06	0
1.763	9.76563e-05	0	2.17014e-05	0
1.783	8.30078e-05	0	1.84462e-05	0
1.803	2.39258e-05	0.000166667	5.31684e-06	0.0166667
1.823	0.000112305	0.000166667	2.49566e-05	0.0166667
1.843	-6.44531e-05	0.000166667	-1.43229e-05	0.0166667
1.863	-0.000108398	0.000333333	-2.40885e-05	0.0333333
1.883	-7.91016e-05	0.000333333	-1.75781e-05	0.0333333
1.903	-0.000211426	0.000333333	-4.69835e-05	0.0333333
1.923	-0.000211426	0.000333333	-4.69835e-05	0.0333333
1.944	-0.000299805	0.000333333	-6.66233e-05	0.0333333
1.964	-0.000196777	0.000333333	-4.37283e-05	0.0333333
1.984	-0.000196777	0.000333333	-4.37283e-05	0.0333333
2.004	2.39258e-05	0.000333333	5.31684e-06	0.0333333
2.024	0.000156738	0.000333333	3.48307e-05	0.0333333
2.044	2.39258e-05	0.000333333	5.31684e-06	0.0333333
2.064	-0.000211426	0.000333333	-4.69835e-05	0.0333333
2.084	-0.000123047	0.000333333	-2.73438e-05	0.0333333
2.104	-0.000387695	0.000333333	-8.61545e-05	0.0333333
2.124	-0.000579102	0.0005	-0.000128689	0.05
2.144	-0.00066748	0.0005	-0.000148329	0.05
2.164	-0.000549805	0.0005	-0.000122179	0.05
2.184	-0.000299805	0.0005	-6.66233e-05	0.05
2.204	-0.000123047	0.0005	-2.73438e-05	0.05
2.224	0.000141602	0.0005	3.1467e-05	0.05
2.244	0.000318359	0.0005	7.07465e-05	0.05
2.264	0.000200684	0.0005	4.45964e-05	0.05
2.284	6.83594e-05	0.0005	1.5191e-05	0.05
2.304	5.32227e-05	0.000666667	1.18273e-05	0.0666667
2.324	9.27734e-06	0.000666667	2.06163e-06	0.0666667
2.344	3.90625e-05	0.000666667	8.68056e-06	0.0666667
2.364	0.000156738	0.000666667	3.48307e-05	0.0666667
2.384	0.000289062	0.000666667	6.42361e-05	0.0666667
2.404	3.90625e-05	0.000666667	8.68056e-06	0.0666667
2.424	8.30078e-05	0.000666667	1.84462e-05	0.0666667
2.444	0.00022998	0.000833333	5.11068e-05	0.0833333
2.464	2.39258e-05	0.000833333	5.31684e-06	0.0833333
2.484	9.76563e-05	0.000833333	2.17014e-05	0.0833333
2.504	-0.000108398	0.000833333	-2.40885e-05	0.0833333
2.524	-2.00195e-05	0.000833333	-4.44878e-06	0.0833333
2.544	-7.91016e-05	0.000833333	-1.75781e-05	0.0833333
2.564	-4.93164e-05	0.000833333	-1.09592e-05	0.0833333
2.584	-0.000211426	0.000833333	-4.69835e-05	0.0833333
2.604	-0.000226074	0.000833333	-5.02387e-05	0.0833333
2.624	-0.000402832	0.001	-8.95182e-05	0.1
2.645	-0.000387695	0.001	-8.61545e-05	0.1
2.665	-0.000416992	0.001	-9.26649e-05	0.1
2.685	-0.000549805	0.001	-0.000122179	0.1
2.705	-0.000490723	0.001	-0.000109049	0.1
2.725	-0.000490723	0.001	-0.000109049	0.1
2.745	-0.000711426	0.00116667	-0.000158095	0.116667
2.765	-0.000902344	0.00116667	-0.000200521	0.116667
2.785	-0.000652344	0.00116667	-0.000144965	0.116667
2.805	-0.000240723	0.00116667	-5.34939e-05	0.116667
2.825	-0.000108398	0.00116667	-2.40885e-05	0.116667
2.845	0.000303223	0.00133333	6.73828e-05	0.133333
2.865	0.000170898	0.00133333	3.79774e-05	0.133333
2.885	0.000185547	0.00133333	4.12326e-05	0.133333
2.905	0.000318359	0.00133333	7.07465e-05	0.133333
2.925	0.000259277	0.0015	5.76172e-05	0.15
2.945	0.000141602	0.0015	3.1467e-05	0.15
2.965	-0.000166992	0.0015	-3.71094e-05	0.15
2.985	-0.000226074	0.0015	-5.02387e-05	0.15
3.005	-0.000196777	0.0015	-4.37283e-05	0.15
3.025	-3.4668e-05	0.00166667	-7.70399e-06	0.166667
3.045	-0.000284668	0.00166667	-6.32595e-05	0.166667
3.065	-0.000314453	0.00166667	-6.98785e-05	0.166667
3.085	-7.91016e-05	0.00183333	-1.75781e-05	0.183333
3.105	-0.000182129	0.00183333	-4.04731e-05	0.183333
3.125	-0.000137695	0.00183333	-3.0599e-05	0.183333
3.145	-9.375e-05	0.002	-2.08333e-05	0.2
3.165	-4.93164e-05	0.002	-1.09592e-05	0.2
3.185	-0.000137695	0.002	-3.0599e-05	0.2
3.205	-0.000166992	0.00216667	-3.71094e-05	0.216667
3.225	-0.000166992	0.00216667	-3.71094e-05	0.216667
3.245	-0.000137695	0.00233333	-3.0599e-05	0.233333
3.266	-9.375e-05	0.00233333	-2.08333e-05	0.233333
3.286	-0.000387695	0.0025	-8.61545e-05	0.25
3.306	-0.000358398	0.0025	-7.96441e-05	0.25
3.326	-0.000270508	0.00266667	-6.01128e-05	0.266667
3.346	-0.000226074	0.00266667	-5.02387e-05	0.266667
3.366	-0.000226074	0.00283333	-5.02387e-05	0.283333
3.386	-0.000240723	0.00283333	-5.34939e-05	0.283333
3.406	6.83594e-05	0.003	1.5191e-05	0.3
3.426	-0.000166992	0.003	-3.71094e-05	0.3
3.446	-0.000137695	0.00316667	-3.0599e-05	0.316667
3.466	0.000112305	0.00333333	2.49566e-05	0.333333
3.486	0.000170898	0.00333333	3.79774e-05	0.333333
3.506	-2.00195e-05	0.0035	-4.44878e-06	0.35
3.526	9.27734e-06	0.00366667	2.06163e-06	0.366667
3.546	6.83594e-05	0.00366667	1.5191e-05	0.366667
3.566	-0.000211426	0.00383333	-4.69835e-05	0.383333
3.586	-0.000520508	0.004	-0.000115668	0.4
3.606	-0.000520508	0.00416667	-0.000115668	0.416667
3.626	-0.000505371	0.00416667	-0.000112305	0.416667
3.646	-0.000314453	0.00433333	-6.98785e-05	0.433333
3.666	-0.000255371	0.0045	-5.67491e-05	0.45
3.686	-0.000166992	0.00466667	-3.71094e-05	0.466667
3.706	-0.000534668	0.00483333	-0.000118815	0.483333
3.726	-0.000564453	0.005	-0.000125434	0.5
3.746	-0.000416992	0.00516667	-9.26649e-05	0.516667
3.766	-0.000299805	0.00533333	-6.66233e-05	0.533333
3.786	-0.000137695	0.00533333	-3.0599e-05	0.533333
3.806	-0.000137695	0.00566667	-3.0599e-05	0.566667
3.827	-3.4668e-05	0.00566667	-7.70399e-06	0.566667
3.847	-9.375e-05	0.00583333	-2.08333e-05	0.583333
3.867	-0.000358398	0.006	-7.96441e-05	0.6
3.887	-0.000196777	0.00633333	-4.37283e-05	0.633333
3.907	2.39258e-05	0.0065	5.31684e-06	0.65
3.927	-3.4668e-05	0.0065	-7.70399e-06	0.65
3.947	-0.000211426	0.00683333	-4.69835e-05	0.683333
3.967	-0.000137695	0.007	-3.0599e-05	0.7
3.987	-5.37109e-06	0.00716667	-1.19358e-06	0.716667
4.007	3.90625e-05	0.0075	8.68056e-06	0.75
4.027	-2.00195e-05	0.00766667	-4.44878e-06	0.766667
4.047	8.30078e-05	0.00783333	1.84462e-05	0.783333
4.067	-0.000182129	0.00816667	-4.04731e-05	0.816667
4.087	-0.000211426	0.00833333	-4.69835e-05	0.833333
4.107	2.39258e-05	0.00866667	5.31684e-06	0.866667
4.127	-7.91016e-05	0.00883333	-1.75781e-05	0.883333
4.147	-0.000123047	0.00916667	-2.73438e-05	0.916667
4.167	-4.93164e-05	0.00933333	-1.09592e-05	0.933333
4.187	0.000112305	0.0095	2.49566e-05	0.95
4.207	3.90625e-05	0.00966667	8.68056e-06	0.966667
4.227	-3.4668e-05	0.0103333	-7.70399e-06	1.03333
4.247	5.32227e-05	0.0105	1.18273e-05	1.05
4.267	-0.000270508	0.0108333	-6.01128e-05	1.08333
4.287	-0.000166992	0.0111667	-3.71094e-05	1.11667
4.307	-0.000196777	0.0113333	-4.37283e-05	1.13333
4.327	5.32227e-05	0.0116667	1.18273e-05	1.16667
4.347	0.000259277	0.012	5.76172e-05	1.2
4.367	0.000553711	0.0123333	0.000123047	1.23333
4.387	0.000524414	0.0128333	0.000116536	1.28333
4.408	0.000509277	0.013	0.000113173	1.3
4.428	0.000436035	0.0135	9.68967e-05	1.35
4.448	0.000524414	0.0138333	0.000116536	1.38333
4.468	0.000597656	0.0141667	0.000132813	1.41667
4.488	0.000568359	0.0145	0.000126302	1.45
4.508	0.00089209	0.0148333	0.000198242	1.48333
4.528	0.00125977	0.0151667	0.000279948	1.51667
4.548	0.00109814	0.0156667	0.000244032	1.56667
4.568	0.00090625	0.016	0.000201389	1.6
4.588	0.000803711	0.0163333	0.000178602	1.63333
4.608	0.000994629	0.0166667	0.000221029	1.66667
4.628	0.000656738	0.0171667	0.000145942	1.71667
4.648	0.000450684	0.0176667	0.000100152	1.76667
4.668	0.000641602	0.018	0.000142578	1.8
4.688	0.000465332	0.0183333	0.000103407	1.83333
4.708	0.000583008	0.0188333	0.000129557	1.88333
4.728	0.00047998	0.0193333	0.000106662	1.93333
4.748	0.000597656	0.0198333	0.000132813	1.98333
4.768	0.000376953	0.0201667	8.37674e-05	2.01667
4.788	0.000273926	0.0206667	6.08724e-05	2.06667
4.808	0.000318359	0.0211667	7.07465e-05	2.11667
4.828	0.000362305	0.0216667	8.05122e-05	2.16667
4.848	0.000700684	0.0221667	0.000155707	2.21667
4.868	0.000818359	0.0226667	0.000181858	2.26667
4.888	0.000759277	0.0231667	0.000168728	2.31667
4.908	0.000700684	0.0236667	0.000155707	2.36667
4.928	0.000670898	0.0241667	0.000149089	2.41667
4.948	0.000583008	0.0246667	0.000129557	2.46667
4.968	0.000391602	0.0251667	8.70226e-05	2.51667
4.988	0.000347656	0.0258333	7.72569e-05	2.58333
5.008	0.000273926	0.0263333	6.08724e-05	2.63333
5.028	0.000391602	0.0268333	8.70226e-05	2.68333
5.048	0.00047998	0.0273333	0.000106662	2.73333
5.068	0.000156738	0.028	3.48307e-05	2.8
5.088	0.000126953	0.0285	2.82118e-05	2.85
5.108	0.000259277	0.029	5.76172e-05	2.9
5.128	0.000465332	0.0295	0.000103407	2.95
5.149	0.000465332	0.0301667	0.000103407	3.01667
5.169	0.000538574	0.0306667	0.000119683	3.06667
5.189	0.000538574	0.0311667	0.000119683	3.11667
5.209	0.000641602	0.0318333	0.000142578	3.18333
5.229	0.000686035	0.0323333	0.000152452	3.23333
5.249	0.000700684	0.033	0.000155707	3.3
5.269	0.000568359	0.0335	0.000126302	3.35
5.289	0.000803711	0.034	0.000178602	3.4
5.309	0.000965332	0.0346667	0.000214518	3.46667
5.329	0.000670898	0.0351667	0.000149089	3.51667
5.349	0.000862305	0.0358333	0.000191623	3.58333
5.369	0.0011123	0.0365	0.000247179	3.65
5.389	0.00118604	0.037	0.000263563	3.7
5.409	0.000980469	0.0376667	0.000217882	3.76667
5.429	0.00100977	0.0381667	0.000224392	3.81667
5.449	0.00125977	0.0388333	0.000279948	3.88333
5.469	0.00122998	0.0396667	0.000273329	3.96667
5.489	0.00145068	0.0403333	0.000322374	4.03333
5.509	0.00146582	0.041	0.000325738	4.1
5.529	0.00134814	0.0416667	0.000299588	4.16667
5.549	0.00117139	0.0423333	0.000260308	4.23333
5.569	0.00106836	0.043	0.000237413	4.3
5.589	0.000921387	0.0438333	0.000204753	4.38333
5.609	0.00089209	0.0446667	0.000198242	4.46667
5.629	0.000980469	0.0451667	0.000217882	4.51667
5.649	0.000774414	0.0458333	0.000172092	4.58333
5.669	0.000876953	0.0466667	0.000194878	4.66667
5.69	0.00089209	0.0473333	0.000198242	4.73333
5.71	0.000686035	0.0481667	0.000152452	4.81667
5.73	0.000612793	0.0488333	0.000136176	4.88333
5.75	0.00072998	0.0496667	0.000162218	4.96667
5.77	0.000656738	0.0505	0.000145942	5.05
5.79	0.000450684	0.0511667	0.000100152	5.11667
5.81	0.000700684	0.0521667	0.000155707	5.21667
5.83	0.000833008	0.0528333	0.000185113	5.28333
5.85	0.000788574	0.0538333	0.000175239	5.38333
5.87	0.000641602	0.0545	0.000142578	5.45
5.89	0.000759277	0.0553333	0.000168728	5.53333
5.91	0.00089209	0.0561667	0.000198242	5.61667
5.93	0.000641602	0.057	0.000142578	5.7
5.95	0.00089209	0.0578333	0.000198242	5.78333
5.97	0.00127393	0.0586667	0.000283095	5.86667
5.99	0.00137744	0.0595	0.000306098	5.95
6.01	0.00137744	0.0603333	0.000306098	6.03333
6.03	0.00143604	0.061	0.000319119	6.1
6.05	0.00142139	0.0618333	0.000315864	6.18333
6.07	0.00137744	0.0626667	0.000306098	6.26667
6.09	0.00145068	0.0635	0.000322374	6.35
6.11	0.00162744	0.0643333	0.000361654	6.43333
6.13	0.00153906	0.0651667	0.000342014	6.51667
6.15	0.00159766	0.066	0.000355035	6.6
6.17	0.00172998	0.067	0.00038444	6.7
6.19	0.00171582	0.0678333	0.000381293	6.78333
6.21	0.00174512	0.0686667	0.000387804	6.86667
6.23	0.00192139	0.0696667	0.000426975	6.96667
6.25	0.00203955	0.0705	0.000453233	7.05
6.27	0.00224512	0.0715	0.000498915	7.15
6.29	0.00223047	0.0723333	0.00049566	7.23333
6.311	0.00202441	0.0735	0.00044987	7.35
6.331	0.00205371	0.0743333	0.00045638	7.43333
6.351	0.00193604	0.0753333	0.00043023	7.53333
6.371	0.00190674	0.0763333	0.00042372	7.63333
6.391	0.00196533	0.0775	0.00043674	7.75
6.411	0.00214209	0.0783333	0.00047602	7.83333
6.431	0.00217139	0.0793333	0.00048253	7.93333
6.451	0.00218604	0.0805	0.000485786	8.05
6.471	0.00231885	0.0815	0.000515299	8.15
6.491	0.00221533	0.0825	0.000492296	8.25
6.511	0.00218604	0.0833333	0.000485786	8.33333
6.531	0.00225977	0.0845	0.00050217	8.45
6.551	0.00246582	0.0855	0.00054796	8.55
6.571	0.0025249	0.0865	0.000561089	8.65
6.591	0.00230371	0.0873333	0.000511936	8.73333
6.611	0.00253906	0.0885	0.000564236	8.85
6.631	0.00223047	0.0893333	0.00049566	8.93333
6.651	0.00223047	0.0905	0.00049566	9.05
6.671	0.0023335	0.0915	0.000518555	9.15
6.691	0.00261279	0.0925	0.000580621	9.25
6.711	0.00250977	0.0935	0.000557726	9.35
6.731	0.00217139	0.0945	0.00048253	9.45
6.751	0.00217139	0.0956667	0.00048253	9.56667
6.771	0.00224512	0.0966667	0.000498915	9.66667
6.791	0.00225977	0.0978333	0.00050217	9.78333
6.811	0.00227441	0.099	0.000505425	9.9
6.831	0.00253906	0.1	0.000564236	10
6.851	0.00271582	0.101167	0.000603516	10.1167
6.872	0.00249512	0.102333	0.00055447	10.2333
6.892	0.00261279	0.1035	0.000580621	10.35
6.912	0.00268652	0.104667	0.000597005	10.4667
6.932	0.00265723	0.105833	0.000590495	10.5833
6.952	0.00273047	0.107	0.000606771	10.7
6.972	0.00298096	0.108167	0.000662435	10.8167
6.992	0.0030542	0.109333	0.000678711	10.9333
7.012	0.00303906	0.1105	0.000675347	11.05
7.032	0.00289258	0.111833	0.000642795	11.1833
7.052	0.00273047	0.113	0.000606771	11.3
7.072	0.00274512	0.114167	0.000610026	11.4167
7.092	0.00309814	0.115333	0.000688477	11.5333
7.112	0.00328955	0.116333	0.000731011	11.6333
7.132	0.00331885	0.1175	0.000737522	11.75
7.152	0.00323047	0.118667	0.000717882	11.8667
7.172	0.00324512	0.119833	0.000721137	11.9833
7.192	0.0033335	0.121	0.000740777	12.1
7.212	0.00334863	0.122333	0.000744141	12.2333
7.232	0.0033042	0.1235	0.000734266	12.35
7.252	0.00337793	0.124833	0.000750651	12.4833
7.272	0.00351025	0.126	0.000780056	12.6
7.292	0.00367187	0.127333	0.000815972	12.7333
7.312	0.00364209	0.128667	0.000809353	12.8667
7.332	0.00376025	0.129833	0.000835612	12.9833
7.352	0.00387793	0.131167	0.000861762	13.1167
7.372	0.00374561	0.1325	0.000832357	13.25
7.392	0.00395166	0.134	0.000878147	13.4
7.412	0.00361279	0.135333	0.000802843	13.5333
7.432	0.00352441	0.136667	0.000783203	13.6667
7.452	0.00361279	0.138	0.000802843	13.8
7.472	0.00362793	0.139333	0.000806207	13.9333
7.492	0.00364209	0.1405	0.000809353	14.05
7.512	0.00367187	0.142	0.000815972	14.2
7.532	0.00376025	0.143333	0.000835612	14.3333
7.552	0.00386328	0.1445	0.000858507	14.45
7.572	0.00398047	0.145667	0.000884549	14.5667
7.592	0.00403955	0.147167	0.000897678	14.7167
7.613	0.0040249	0.148333	0.000894423	14.8333
7.633	0.00411328	0.149667	0.000914063	14.9667
7.653	0.00409814	0.151167	0.000910699	15.1167
7.673	0.00414258	0.152667	0.000920573	15.2667
7.693	0.0040542	0.154	0.000900933	15.4
7.713	0.00409814	0.1555	0.000910699	15.55
7.733	0.00409814	0.156833	0.000910699	15.6833
7.753	0.00424561	0.158333	0.000943468	15.8333
7.773	0.00437793	0.159667	0.000972873	15.9667
7.793	0.00428955	0.161167	0.000953234	16.1167
7.813	0.00437793	0.162833	0.000972873	16.2833
7.833	0.00448096	0.164333	0.000995768	16.4333
7.853	0.00440771	0.165833	0.000979492	16.5833
7.873	0.00433398	0.167167	0.000963108	16.7167
7.893	0.0045249	0.168667	0.00100553	16.8667
7.913	0.00451025	0.170167	0.00100228	17.0167
7.933	0.00467187	0.1715	0.00103819	17.15
7.953	0.00477539	0.172833	0.0010612	17.2833
7.973	0.00459863	0.174333	0.00102192	17.4333
7.993	0.00467187	0.175667	0.00103819	17.5667
8.013	0.00481934	0.177167	0.00107096	17.7167
8.033	0.00481934	0.178833	0.00107096	17.8833
8.053	0.00478955	0.180167	0.00106434	18.0167
8.073	0.00471631	0.181833	0.00104807	18.1833
8.093	0.00471631	0.183333	0.00104807	18.3333
8.113	0.00478955	0.185	0.00106434	18.5
8.133	0.00487793	0.1865	0.00108398	18.65
8.153	0.00512793	0.188167	0.00113954	18.8167
8.173	0.00503955	0.189667	0.0011199	18.9667
8.193	0.00530469	0.191333	0.00117882	19.1333
8.213	0.00533398	0.193	0.00118533	19.3
8.234	0.00536328	0.1945	0.00119184	19.45
8.254	0.0055249	0.196	0.00122776	19.6
8.274	0.00551074	0.197667	0.00122461	19.7667
8.294	0.00580469	0.199333	0.00128993	19.9333
8.314	0.00592236	0.200667	0.00131608	20.0667
8.334	0.00584863	0.202167	0.0012997	20.2167
8.354	0.00574609	0.203833	0.00127691	20.3833
8.374	0.00559863	0.2055	0.00124414	20.55
8.394	0.00533398	0.207167	0.00118533	20.7167
8.414	0.00537842	0.208667	0.0011952	20.8667
8.434	0.00534912	0.210333	0.00118869	21.0333
8.454	0.00529004	0.212	0.00117556	21.2
8.474	0.00543701	0.213667	0.00120822	21.3667
8.494	0.00573096	0.215167	0.00127355	21.5167
8.514	0.00592236	0.217	0.00131608	21.7
8.534	0.00581934	0.218667	0.00129319	21.8667
8.554	0.00586377	0.2205	0.00130306	22.05
8.574	0.00587842	0.222167	0.00130632	22.2167
8.594	0.00606934	0.224	0.00134874	22.4
8.614	0.00615771	0.225667	0.00136838	22.5667
8.634	0.00620215	0.227333	0.00137826	22.7333
8.654	0.00640771	0.228833	0.00142394	22.8833
8.674	0.00662842	0.2305	0.00147298	23.05
8.695	0.00661377	0.232167	0.00146973	23.2167
8.715	0.00648145	0.234	0.00144032	23.4
8.735	0.00664307	0.235833	0.00147624	23.5833
8.755	0.00665771	0.2375	0.00147949	23.75
8.775	0.00674609	0.239167	0.00149913	23.9167
8.795	0.00679004	0.241	0.0015089	24.1
8.815	0.00670215	0.242833	0.00148937	24.2833
8.835	0.00686377	0.244667	0.00152528	24.4667
8.855	0.00711377	0.246333	0.00158084	24.6333
8.875	0.00724609	0.248333	0.00161024	24.8333
8.895	0.00748145	0.250167	0.00166254	25.0167
8.915	0.00740771	0.252	0.00164616	25.2
8.935	0.00733447	0.253833	0.00162988	25.3833
8.955	0.00748145	0.2555	0.00166254	25.55
8.975	0.00752539	0.257167	0.00167231	25.7167
8.995	0.0076582	0.259	0.00170182	25.9
9.015	0.00767285	0.260667	0.00170508	26.0667
9.035	0.00762891	0.2625	0.00169531	26.25
9.055	0.00764307	0.264333	0.00169846	26.4333
9.075	0.00780518	0.266333	0.00173448	26.6333
9.095	0.00789307	0.268167	0.00175401	26.8167
9.115	0.00787891	0.27	0.00175087	27
9.135	0.00789307	0.271833	0.00175401	27.1833
9.155	0.00787891	0.273667	0.00175087	27.3667
9.175	0.00789307	0.275833	0.00175401	27.5833
9.195	0.00817285	0.277667	0.00181619	27.7667
9.215	0.00831982	0.279667	0.00184885	27.9667
9.235	0.0081875	0.2815	0.00181944	28.15
9.255	0.00827588	0.283333	0.00183908	28.3333
9.275	0.0081582	0.285	0.00181293	28.5
9.295	0.00845264	0.287	0.00187836	28.7
9.316	0.00862891	0.288833	0.00191753	28.8833
9.336	0.00893799	0.290833	0.00198622	29.0833
9.356	0.00901123	0.292667	0.0020025	29.2667
9.376	0.0089082	0.294833	0.0019796	29.4833
9.396	0.00893799	0.296833	0.00198622	29.6833
9.416	0.00893799	0.298833	0.00198622	29.8833
9.436	0.00889355	0.300667	0.00197635	30.0667
9.456	0.00867285	0.302833	0.0019273	30.2833
9.476	0.00876123	0.305	0.00194694	30.5
9.496	0.00905566	0.306833	0.00201237	30.6833
9.516	0.00904053	0.308833	0.00200901	30.8833
9.536	0.00909961	0.310833	0.00202214	31.0833
9.556	0.00917334	0.312667	0.00203852	31.2667
9.576	0.0091582	0.3145	0.00203516	31.45
9.596	0.00914404	0.3165	0.00203201	31.65
9.616	0.00937891	0.318667	0.0020842	31.8667
9.636	0.00983496	0.320833	0.00218555	32.0833
9.656	0.0101147	0.322833	0.00224772	32.2833
9.676	0.0103057	0.324833	0.00229015	32.4833
9.696	0.0102612	0.327	0.00228027	32.7
9.716	0.010291	0.329167	0.00228689	32.9167
9.736	0.0101733	0.331167	0.00226074	33.1167
9.756	0.010041	0.333333	0.00223134	33.3333
9.776	0.00984961	0.3355	0.0021888	33.55
9.796	0.0100264	0.3375	0.00222808	33.75
9.816	0.0100264	0.3395	0.00222808	33.95
9.836	0.00986426	0.341333	0.00219206	34.1333
9.856	0.00983496	0.3435	0.00218555	34.35
9.876	0.00967334	0.345667	0.00214963	34.5667
9.896	0.00989355	0.347833	0.00219857	34.7833
9.916	0.00984961	0.35	0.0021888	35
9.936	0.00973193	0.352167	0.00216265	35.2167
9.956	0.00995264	0.354333	0.0022117	35.4333
9.976	0.0100996	0.3565	0.00224436	35.65
9.997	0.010188	0.358667	0.002264	35.8667
10.017	0.010291	0.361	0.00228689	36.1
10.037	0.0104971	0.363167	0.00233268	36.3167
10.057	0.0106294	0.365333	0.00236209	36.5333
10.077	0.010688	0.3675	0.00237511	36.75
10.097	0.0109824	0.3695	0.00244054	36.95
10.117	0.0111147	0.3715	0.00246994	37.15
10.137	0.0114824	0.373833	0.00255165	37.3833
10.157	0.0117178	0.376	0.00260395	37.6
10.177	0.0119678	0.378333	0.00265951	37.8333
10.197	0.0119531	0.3805	0.00265625	38.05
10.217	0.0119531	0.382833	0.00265625	38.2833
10.237	0.0121885	0.385	0.00270855	38.5
10.257	0.0122178	0.3875	0.00271506	38.75
10.277	0.0122617	0.389667	0.00272483	38.9667
10.297	0.0122476	0.392	0.00272168	39.2
10.317	0.0124536	0.394167	0.00276747	39.4167
10.337	0.0125562	0.396167	0.00279026	39.6167
10.357	0.0127622	0.3985	0.00283605	39.85
10.377	0.0127915	0.400667	0.00284256	40.0667
10.397	0.0130269	0.403	0.00289486	40.3
10.417	0.0132183	0.405333	0.00293739	40.5333
10.437	0.0133945	0.407667	0.00297656	40.7667
10.457	0.0137329	0.41	0.00305176	41
10.477	0.0138804	0.412333	0.00308453	41.2333
10.497	0.0140269	0.414833	0.00311708	41.4833
10.517	0.0143066	0.417167	0.00317925	41.7167
10.537	0.014189	0.4195	0.0031531	41.95
10.557	0.0140859	0.421833	0.00313021	42.1833
10.577	0.0139683	0.424	0.00310406	42.4
10.597	0.0141597	0.426167	0.00314659	42.6167
10.617	0.0144243	0.4285	0.0032054	42.85
10.637	0.0145713	0.430833	0.00323806	43.0833
10.657	0.0146299	0.433333	0.00325109	43.3333
10.678	0.014542	0.435667	0.00323155	43.5667
10.698	0.0148657	0.438167	0.00330349	43.8167
10.718	0.015042	0.4405	0.00334267	44.05
10.738	0.0151597	0.443	0.00336882	44.3
10.758	0.0152773	0.445333	0.00339497	44.5333
10.778	0.0153213	0.447833	0.00340473	44.7833
10.798	0.0153511	0.450167	0.00341135	45.0167
10.818	0.0154097	0.452333	0.00342437	45.2333
10.838	0.0157041	0.454667	0.0034898	45.4667
10.858	0.0159248	0.457333	0.00353885	45.7333
10.878	0.0163218	0.459833	0.00362706	45.9833
10.898	0.0166162	0.462167	0.00369249	46.2167
10.918	0.0167188	0.464667	0.00371528	46.4667
10.938	0.0171157	0.467167	0.00380349	46.7167
10.958	0.0172925	0.469833	0.00384277	46.9833
10.978	0.0176309	0.472167	0.00391797	47.2167
10.998	0.0177339	0.474833	0.00394086	47.4833
11.018	0.0178516	0.477333	0.00396701	47.7333
11.038	0.0178955	0.4795	0.00397678	47.95
11.058	0.0179985	0.482	0.00399967	48.2
11.078	0.0179692	0.4845	0.00399316	48.45
11.098	0.0180723	0.487	0.00401606	48.7
11.118	0.0182339	0.489667	0.00405197	48.9667
11.138	0.0184106	0.492167	0.00409125	49.2167
11.158	0.0186309	0.494833	0.00414019	49.4833
11.178	0.018646	0.4975	0.00414355	49.75
11.198	0.0187339	0.500167	0.00416309	50.0167
11.218	0.0189546	0.502667	0.00421213	50.2667
11.238	0.019043	0.505167	0.00423177	50.5167
11.258	0.019146	0.5075	0.00425467	50.75
11.278	0.0193813	0.51	0.00430697	51
11.298	0.0194697	0.512667	0.00432661	51.2667
11.318	0.0198521	0.515167	0.00441157	51.5167
11.338	0.019999	0.517833	0.00444423	51.7833
11.358	0.0199551	0.5205	0.00443446	52.05
11.378	0.0200874	0.523167	0.00446387	52.3167
11.398	0.0204551	0.526	0.00454557	52.6
11.419	0.020646	0.5285	0.004588	52.85
11.439	0.020999	0.531167	0.00466645	53.1167
11.459	0.0212642	0.533833	0.00472537	53.3833
11.479	0.0217935	0.536167	0.00484299	53.6167
11.499	0.0220581	0.538833	0.0049018	53.8833
11.519	0.0223965	0.5415	0.004977	54.15
11.539	0.0223525	0.544167	0.00496723	54.4167
11.559	0.0222349	0.546833	0.00494108	54.6833
11.579	0.0224556	0.5495	0.00499013	54.95
11.599	0.0228232	0.552167	0.00507183	55.2167
11.619	0.0228818	0.555167	0.00508485	55.5167
11.639	0.0228525	0.558	0.00507834	55.8
11.659	0.0229995	0.5605	0.005111	56.05
11.679	0.0231763	0.563	0.00515028	56.3
11.699	0.0236172	0.5655	0.00524826	56.55
11.719	0.0239268	0.568333	0.00531706	56.8333
11.739	0.0239561	0.571167	0.00532357	57.1167
11.759	0.0241177	0.574167	0.00535948	57.4167
11.779	0.0244854	0.576667	0.00544119	57.6667
11.799	0.0245737	0.579667	0.00546083	57.9667
11.819	0.0245293	0.582333	0.00545096	58.2333
11.839	0.0248091	0.585167	0.00551313	58.5167
11.859	0.0249854	0.587833	0.0055523	58.7833
11.879	0.0252798	0.5905	0.00561773	59.05
11.899	0.0257354	0.593167	0.00571897	59.3167
11.919	0.0261328	0.595833	0.00580729	59.5833
11.939	0.0264858	0.598667	0.00588574	59.8667
11.959	0.0268975	0.6015	0.00597721	60.15
11.979	0.0269712	0.604333	0.0059936	60.4333
11.999	0.0272803	0.607167	0.00606228	60.7167
12.019	0.0276919	0.610333	0.00615375	61.0333
12.039	0.0281035	0.613	0.00624523	61.3
12.059	0.028707	0.615833	0.00637934	61.5833
12.079	0.028854	0.6185	0.006412	61.85
12.099	0.029251	0.621333	0.00650022	62.1333
12.12	0.0298247	0.624167	0.00662771	62.4167
12.14	0.0303838	0.627	0.00675195	62.7
12.16	0.0306924	0.629833	0.00682053	62.9833
12.18	0.0308838	0.632667	0.00686306	63.2667
12.2	0.0310454	0.635667	0.00689898	63.5667
12.22	0.0313398	0.638833	0.00696441	63.8833
12.24	0.0316929	0.641667	0.00704286	64.1667
12.26	0.0319429	0.644333	0.00709842	64.4333
12.28	0.0324722	0.647167	0.00721604	64.7167
12.3	0.0326782	0.65	0.00726183	65
12.32	0.0329434	0.653	0.00732075	65.3
12.34	0.0330757	0.656167	0.00735015	65.6167
12.36	0.0334136	0.6595	0.00742524	65.95
12.38	0.033855	0.663	0.00752333	66.3
12.4	0.0341934	0.666667	0.00759852	66.6667
12.42	0.0348848	0.6705	0.00775217	67.05
12.44	0.0355024	0.6745	0.00788943	67.45
12.46	0.0359731	0.679333	0.00799403	67.9333
12.48	0.0365469	0.685	0.00812153	68.5
12.5	0.0375029	0.692833	0.00833399	69.2833
12.52	0.038459	0.702833	0.00854644	70.2833
12.54	0.0402388	0.715667	0.00894195	71.5667
12.56	0.0425923	0.733167	0.00946495	73.3167
12.58	0.0456812	0.754	0.0101514	75.4
12.6	0.049623	0.780167	0.0110273	78.0167
12.62	0.0547568	0.811667	0.0121682	81.1667
12.64	0.0620967	0.849	0.0137993	84.9
12.66	0.0723784	0.8925	0.0160841	89.25
12.68	0.0860283	0.940833	0.0191174	94.0833
12.7	0.209173	0.994167	0.046483	99.4167
12.72	0.276144	1.02617	0.0613653	102.617
12.74	0.315417	1.05517	0.0700928	105.517
12.76	0.363046	1.08217	0.0806769	108.217
12.78	0.417087	1.1085	0.092686	110.85
12.8	0.474291	1.13483	0.105398	113.483
12.82	0.540776	1.15917	0.120172	115.917
12.84	0.592597	1.18367	0.131688	118.367
12.86	0.6592	1.20783	0.146489	120.783
12.88	0.752352	1.23117	0.167189	123.117
12.901	0.849713	1.25417	0.188825	125.417
12.921	0.955295	1.27533	0.212288	127.533
12.941	1.08681	1.296	0.241513	129.6
12.961	1.20567	1.31583	0.267928	131.583
12.981	1.33839	1.336	0.297421	133.6
13.001	1.50848	1.35467	0.335217	135.467
13.021	1.63767	1.37233	0.363926	137.233
13.041	1.83605	1.38917	0.408011	138.917
13.061	2.02794	1.40617	0.450654	140.617
13.081	2.22761	1.42167	0.495024	142.167
13.101	2.42602	1.436	0.539115	143.6
13.121	2.65123	1.45017	0.589162	145.017
13.141	2.87482	1.464	0.63885	146.4
13.161	3.10983	1.477	0.691074	147.7
13.181	3.28561	1.48917	0.730135	148.917
13.201	3.58088	1.502	0.79575	150.2
13.221	3.81024	1.51317	0.846719	151.317
13.241	4.06969	1.52417	0.904376	152.417
13.261	4.31504	1.5355	0.958898	153.55
13.281	4.53485	1.54583	1.00775	154.583
13.301	4.7763	1.55633	1.0614	155.633
13.321	5.02708	1.56583	1.11713	156.583
13.342	5.28961	1.57583	1.17547	157.583
13.362	5.53641	1.58483	1.23031	158.483
13.382	5.77554	1.59333	1.28345	159.333
13.402	6.0278	1.602	1.33951	160.2
13.422	6.29945	1.61067	1.39988	161.067
13.442	6.5458	1.61867	1.45462	161.867
13.462	6.76544	1.62617	1.50343	162.617
13.482	7.02511	1.63367	1.56114	163.367
13.502	7.26269	1.6415	1.61393	164.15
13.522	7.51015	1.64817	1.66892	164.817
13.542	7.76666	1.65517	1.72592	165.517
13.562	7.98254	1.66167	1.7739	166.167
13.582	8.21539	1.6685	1.82564	166.85
13.602	8.46156	1.6745	1.88035	167.45
13.622	8.68618	1.68067	1.93026	168.067
13.642	8.89834	1.6865	1.97741	168.65
13.662	9.11037	1.69233	2.02453	169.233
13.682	9.32111	1.69817	2.07136	169.817
13.702	9.48498	1.70333	2.10777	170.333
13.722	9.65061	1.70867	2.14458	170.867
13.742	9.81444	1.714	2.18099	171.4
13.762	9.95795	1.71933	2.21288	171.933
13.782	10.1189	1.72467	2.24864	172.467
13.802	10.2529	1.72933	2.27841	172.933
13.822	10.3311	1.73417	2.29579	173.417
13.842	10.4375	1.73917	2.31945	173.917
13.862	10.5414	1.74417	2.34254	174.417
13.882	10.6161	1.749	2.35913	174.9
13.902	10.7018	1.75383	2.37817	175.383
13.923	10.7795	1.75833	2.39543	175.833
13.943	10.8134	1.763	2.40298	176.3
13.963	10.8948	1.76783	2.42106	176.783
13.983	10.9715	1.7725	2.43811	177.25
14.003	11.0683	1.77667	2.45961	177.667
14.023	11.146	1.78133	2.47688	178.133
14.043	11.229	1.78533	2.49534	178.533
14.063	11.2953	1.78933	2.51006	178.933
14.083	11.3794	1.7935	2.52876	179.35
14.103	11.4667	1.79733	2.54816	179.733
14.123	11.5417	1.8015	2.56481	180.15
14.143	11.6332	1.80533	2.58515	180.533
14.163	11.7158	1.80917	2.6035	180.917
14.183	11.7673	1.81267	2.61496	181.267
14.203	11.8325	1.81633	2.62943	181.633
14.223	11.9002	1.81983	2.64449	181.983
14.243	11.9646	1.8235	2.65879	182.35
14.263	12.0452	1.827	2.67671	182.7
14.283	12.1192	1.83017	2.69316	183.017
14.303	12.1938	1.83367	2.70974	183.367
14.323	12.2529	1.837	2.72286	183.7
14.343	12.3232	1.83983	2.73849	183.983
14.363	12.3806	1.84267	2.75124	184.267
14.383	12.4523	1.846	2.76718	184.6
14.403	12.509	1.84883	2.77978	184.883
14.423	12.5724	1.85183	2.79387	185.183
14.443	12.6223	1.85467	2.80495	185.467
14.463	12.6924	1.8575	2.82053	185.75
14.483	12.7429	1.86033	2.83175	186.033
14.503	12.8212	1.863	2.84915	186.3
14.523	12.895	1.8655	2.86555	186.55
14.543	12.9524	1.86767	2.87831	186.767
14.563	13.0289	1.87017	2.8953	187.017
14.583	13.088	1.8725	2.90843	187.25
14.604	13.1717	1.87483	2.92703	187.483
14.624	13.2167	1.877	2.93704	187.7
14.644	13.2818	1.87917	2.95151	187.917
14.664	13.3326	1.88133	2.96281	188.133
14.684	13.386	1.8835	2.97466	188.35
14.704	13.4524	1.8855	2.98941	188.55
14.724	13.5276	1.8875	3.00614	188.75
14.744	13.5669	1.8895	3.01487	188.95
14.764	13.6372	1.8915	3.03048	189.15
14.784	13.6816	1.89317	3.04035	189.317
14.804	13.7115	1.895	3.04699	189.5
14.824	13.7433	1.89683	3.05406	189.683
14.844	13.8041	1.89833	3.06758	189.833
14.864	13.8243	1.90033	3.07206	190.033
14.884	13.9437	1.90217	3.0986	190.217
14.904	13.9572	1.90367	3.10159	190.367
14.924	14.0053	1.90533	3.11229	190.533
14.944	14.0416	1.907	3.12035	190.7
14.964	14.0973	1.9085	3.13273	190.85
14.984	14.1418	1.91017	3.14262	191.017
15.004	14.165	1.9115	3.14778	191.15
15.025	14.1589	1.91317	3.14643	191.317
15.045	14.1711	1.91517	3.14913	191.517
15.065	14.1861	1.91683	3.15246	191.683
15.085	14.2243	1.91783	3.16096	191.783
15.105	14.2402	1.92	3.16449	192
15.125	14.2395	1.9215	3.16433	192.15
15.145	14.2578	1.923	3.1684	192.3
15.165	14.3848	1.9245	3.19662	192.45
15.185	14.3937	1.92533	3.19861	192.533
15.205	14.4453	1.927	3.21006	192.7
15.225	14.4722	1.92817	3.21605	192.817
15.245	14.5124	1.92967	3.22497	192.967
15.265	14.5421	1.931	3.23158	193.1
15.285	14.5904	1.9325	3.2423	193.25
15.305	14.6397	1.93367	3.25328	193.367
15.325	14.654	1.93483	3.25644	193.483
15.345	14.6424	1.9365	3.25386	193.65
15.365	14.6523	1.93783	3.25607	193.783
15.385	14.7117	1.93933	3.26928	193.933
15.405	14.8075	1.94	3.29055	194
15.425	14.7817	1.94133	3.28481	194.133
15.445	14.8032	1.94267	3.28961	194.267
15.465	14.8133	1.944	3.29185	194.4
15.485	14.9243	1.94533	3.31651	194.533
15.506	14.9577	1.94567	3.32394	194.567
15.526	14.9467	1.94717	3.32149	194.717
15.546	14.9532	1.94817	3.32293	194.817
15.566	14.9637	1.94917	3.32526	194.917
15.586	14.9771	1.95033	3.32824	195.033
15.606	14.9949	1.95133	3.33221	195.133
15.626	15.0135	1.9525	3.33634	195.25
15.646	15.033	1.95367	3.34067	195.367
15.666	15.11	1.95467	3.35778	195.467
15.686	15.1908	1.95517	3.37574	195.517
15.706	15.1599	1.95617	3.36887	195.617
15.726	15.1774	1.9575	3.37275	195.75
15.746	15.1811	1.9585	3.37358	195.85
15.766	15.195	1.9595	3.37667	195.95
15.786	15.2084	1.96067	3.37965	196.067
15.806	15.2262	1.96183	3.38359	196.183
15.826	15.3599	1.96217	3.41332	196.217
15.846	15.3324	1.96317	3.4072	196.317
15.866	15.3541	1.96417	3.41202	196.417
15.886	15.3555	1.96517	3.41234	196.517
15.906	15.3699	1.96617	3.41552	196.617
15.926	15.3839	1.96717	3.41864	196.717
15.946	15.5086	1.96783	3.44636	196.783
15.966	15.4725	1.9685	3.43834	196.85
15.986	15.4972	1.96967	3.44381	196.967
16.006	15.4991	1.9705	3.44425	197.05
16.026	15.513	1.9715	3.44734	197.15
16.046	15.526	1.9725	3.45023	197.25
16.066	15.5424	1.97333	3.45386	197.333
16.086	15.5582	1.97433	3.45738	197.433
16.106	15.6748	1.97483	3.48329	197.483
16.126	15.6487	1.9755	3.47749	197.55
16.146	15.6706	1.9765	3.48235	197.65
16.166	15.6719	1.97733	3.48265	197.733
16.186	15.6841	1.97817	3.48536	197.817
16.206	15.6938	1.979	3.4875	197.9
16.226	15.7075	1.97983	3.49055	197.983
16.246	15.7621	1.98067	3.50269	198.067
16.266	15.8443	1.98117	3.52097	198.117
16.287	15.8152	1.98183	3.5145	198.183
16.307	15.8284	1.98267	3.51743	198.267
16.327	15.8293	1.9835	3.51762	198.35
16.347	15.8401	1.98433	3.52003	198.433
16.367	15.8507	1.98517	3.52238	198.517
16.387	15.8638	1.986	3.52528	198.6
16.407	15.9519	1.98683	3.54486	198.683
16.427	15.9881	1.98717	3.5529	198.717
16.447	15.9701	1.98817	3.54891	198.817
16.467	15.9756	1.98883	3.55013	198.883
16.487	15.9813	1.98967	3.55139	198.967
16.507	15.9924	1.9905	3.55386	199.05
16.527	16.0052	1.99133	3.55671	199.133
16.547	16.019	1.99233	3.55978	199.233
16.567	16.0341	1.99317	3.56314	199.317
16.587	16.0504	1.99417	3.56676	199.417
16.607	16.1849	1.9945	3.59665	199.45
16.627	16.1491	1.995	3.58868	199.5
16.647	16.1771	1.99583	3.5949	199.583
16.667	16.1753	1.9965	3.59452	199.65
16.687	16.1848	1.99717	3.59662	199.717
16.707	16.1919	1.998	3.5982	199.8
16.727	16.2035	1.99883	3.60078	199.883
16.748	16.3204	1.9995	3.62676	199.95
16.768	16.3327	1.99983	3.6295	199.983
16.788	16.3176	2.00067	3.62612	200.067
16.808	16.3198	2.00133	3.62663	200.133
16.828	16.3266	2.002	3.62814	200.2
16.848	16.336	2.00283	3.63022	200.283
16.868	16.3476	2.0035	3.63279	200.35
16.888	16.3598	2.00417	3.63551	200.417
16.908	16.3742	2.00483	3.63871	200.483
16.928	16.3895	2.00567	3.6421	200.567
16.948	16.5058	2.006	3.66795	200.6
16.968	16.4791	2.0065	3.66202	200.65
16.988	16.4926	2.00717	3.66503	200.717
17.008	16.4911	2.00783	3.66469	200.783
17.028	16.4994	2.0085	3.66654	200.85
17.048	16.5065	2.00917	3.6681	200.917
17.068	16.5154	2.00983	3.67009	200.983
17.088	16.5254	2.01067	3.6723	201.067
17.108	16.5357	2.0115	3.6746	201.15
17.128	16.547	2.01217	3.67712	201.217
17.148	16.5609	2.013	3.68021	201.3
17.168	16.5769	2.01383	3.68375	201.383
17.188	16.596	2.0145	3.688	201.45
17.208	16.7213	2.015	3.71585	201.5
17.228	16.691	2.0155	3.70912	201.55
17.249	16.7146	2.01617	3.71436	201.617
17.269	16.7131	2.01683	3.71403	201.683
17.289	16.7208	2.0175	3.71574	201.75
17.309	16.7282	2.01817	3.71738	201.817
17.329	16.7401	2.019	3.72003	201.9
17.349	16.7542	2.01967	3.72316	201.967
17.369	16.7704	2.0205	3.72676	202.05
17.389	16.7884	2.02117	3.73074	202.117
17.409	16.9138	2.02183	3.75862	202.183
17.429	16.923	2.022	3.76067	202.2
17.449	16.916	2.02283	3.7591	202.283
17.469	16.9144	2.0235	3.75875	202.35
17.489	16.9201	2.024	3.76003	202.4
17.509	16.927	2.02467	3.76157	202.467
17.529	16.9358	2.02533	3.76352	202.533
17.549	16.9455	2.02617	3.76567	202.617
17.569	16.9594	2.02683	3.76875	202.683
17.589	16.9728	2.02767	3.77174	202.767
17.609	16.9873	2.02817	3.77495	202.817
17.629	17.0012	2.029	3.77804	202.9
17.649	17.016	2.02967	3.78134	202.967
17.669	17.0313	2.03033	3.78473	203.033
17.689	17.0498	2.03117	3.78885	203.117
17.709	17.1664	2.03167	3.81476	203.167
17.729	17.1848	2.03183	3.81886	203.183
17.749	17.174	2.0325	3.81644	203.25
17.769	17.1757	2.03317	3.81681	203.317
17.789	17.1768	2.03367	3.81708	203.367
17.81	17.1808	2.03417	3.81795	203.417
17.83	17.186	2.03483	3.81911	203.483
17.85	17.1935	2.0355	3.82078	203.55
17.87	17.204	2.03617	3.82311	203.617
17.89	17.217	2.03683	3.826	203.683
17.91	17.2329	2.0375	3.82953	203.75
17.93	17.2513	2.03817	3.83361	203.817
17.95	17.2693	2.03883	3.83762	203.883
17.97	17.3858	2.0395	3.86352	203.95
17.99	17.413	2.0395	3.86956	203.95
18.01	17.4026	2.04017	3.86725	204.017
18.03	17.404	2.04067	3.86756	204.067
18.05	17.405	2.04133	3.86777	204.133
18.07	17.4098	2.04183	3.86884	204.183
18.09	17.4167	2.0425	3.87038	204.25
18.11	17.426	2.04317	3.87244	204.317
18.13	17.4381	2.04383	3.87514	204.383
18.15	17.4509	2.0445	3.87798	204.45
18.17	17.4653	2.045	3.88118	204.5
18.19	17.4794	2.04583	3.88432	204.583
18.21	17.4935	2.04633	3.88744	204.633
18.23	17.5088	2.047	3.89084	204.7
18.25	17.5249	2.04767	3.89442	204.767
18.27	17.648	2.04817	3.92178	204.817
18.29	17.6166	2.04833	3.9148	204.833
18.31	17.6426	2.04917	3.92059	204.917
18.33	17.6402	2.04967	3.92004	204.967
18.35	17.6477	2.05017	3.9217	205.017
18.37	17.6534	2.05083	3.92298	205.083
18.39	17.6618	2.0515	3.92484	205.15
18.41	17.6736	2.05217	3.92746	205.217
18.43	17.6907	2.05283	3.93128	205.283
18.45	17.8123	2.05333	3.95828	205.333
18.47	17.8121	2.0535	3.95824	205.35
18.49	17.81	2.05417	3.95779	205.417
18.51	17.8087	2.0545	3.95749	205.45
18.53	17.8117	2.055	3.95815	205.5
18.55	17.8148	2.05567	3.95885	205.567
18.57	17.8216	2.05617	3.96036	205.617
18.59	17.8311	2.05683	3.96247	205.683
18.611	17.8426	2.0575	3.96503	205.75
18.631	17.8591	2.058	3.9687	205.8
18.651	17.8784	2.05867	3.97297	205.867
18.671	17.8972	2.05917	3.97715	205.917
18.691	17.9146	2.05967	3.98103	205.967
18.711	17.9313	2.06033	3.98474	206.033
18.731	17.9473	2.06083	3.98828	206.083
18.751	17.9618	2.06133	3.99152	206.133
18.771	17.9761	2.062	3.9947	206.2
18.791	17.9908	2.0625	3.99795	206.25
18.811	18.084	2.06317	4.01866	206.317
18.831	18.1139	2.06333	4.02531	206.333
18.851	18.0996	2.06383	4.02212	206.383
18.871	18.1053	2.06433	4.0234	206.433
18.891	18.1058	2.06483	4.02351	206.483
18.911	18.1115	2.06533	4.02478	206.533
18.931	18.1172	2.066	4.02604	206.6
18.951	18.1257	2.06667	4.02794	206.667
18.971	18.1377	2.06733	4.03061	206.733
18.991	18.2315	2.068	4.05144	206.8
19.011	18.2647	2.068	4.05882	206.8
19.031	18.2494	2.06833	4.05541	206.833
19.051	18.2518	2.06917	4.05594	206.917
19.071	18.2553	2.06967	4.05673	206.967
19.091	18.2648	2.07017	4.05885	207.017
19.111	18.2738	2.07083	4.06084	207.083
19.131	18.2861	2.0715	4.06359	207.15
19.151	18.3008	2.072	4.06684	207.2
19.171	18.4018	2.0725	4.08928	207.25
19.191	18.4178	2.07283	4.09284	207.283
19.211	18.4134	2.07333	4.09186	207.333
19.231	18.4164	2.07383	4.09253	207.383
19.251	18.4235	2.0745	4.09411	207.45
19.272	18.4313	2.07517	4.09585	207.517
19.292	18.4415	2.0755	4.0981	207.55
19.312	18.4521	2.07617	4.10047	207.617
19.332	18.4631	2.07683	4.10291	207.683
19.352	18.4748	2.0775	4.1055	207.75
19.372	18.4899	2.07817	4.10886	207.817
19.392	18.5061	2.07867	4.11247	207.867
19.412	18.5236	2.07933	4.11636	207.933
19.432	18.654	2.07967	4.14534	207.967
19.452	18.6157	2.08	4.13682	208
19.472	18.6391	2.08067	4.14203	208.067
19.492	18.6397	2.08117	4.14215	208.117
19.512	18.6505	2.08167	4.14455	208.167
19.532	18.6619	2.08233	4.14709	208.233
19.552	18.6768	2.08283	4.1504	208.283
19.572	18.6921	2.08333	4.1538	208.333
19.592	18.7077	2.084	4.15728	208.4
19.612	18.7255	2.0845	4.16123	208.45
19.632	18.7426	2.085	4.16502	208.5
19.652	18.858	2.08567	4.19068	208.567
19.672	18.8668	2.08567	4.19262	208.567
19.692	18.8638	2.08633	4.19196	208.633
19.712	18.8638	2.08667	4.19195	208.667
19.732	18.8693	2.08717	4.19317	208.717
19.752	18.876	2.08767	4.19466	208.767
19.772	18.8848	2.08817	4.19662	208.817
19.792	18.8952	2.08867	4.19894	208.867
19.812	18.9071	2.08917	4.20158	208.917
19.832	18.9187	2.08967	4.20415	208.967
19.852	18.9299	2.09017	4.20665	209.017
19.872	18.9409	2.09067	4.20909	209.067
19.892	18.9525	2.09117	4.21167	209.117
19.912	18.9646	2.09183	4.21436	209.183
19.933	18.9796	2.09233	4.21769	209.233
19.953	18.9959	2.093	4.22131	209.3
19.973	19.014	2.09333	4.22532	209.333
19.993	19.1109	2.094	4.24686	209.4
20.013	19.1487	2.09417	4.25526	209.417
20.033	19.1352	2.0945	4.25227	209.45
20.053	19.1446	2.09517	4.25436	209.517
20.073	19.1453	2.09567	4.25452	209.567
20.093	19.1532	2.096	4.25626	209.6
20.113	19.1618	2.09667	4.25819	209.667
20.133	19.1736	2.09717	4.2608	209.717
20.153	19.1874	2.09767	4.26387	209.767
20.173	19.2029	2.09833	4.26731	209.833
20.193	19.2208	2.09867	4.2713	209.867
20.213	19.3259	2.09917	4.29463	209.917
20.233	19.3521	2.09933	4.30047	209.933
20.253	19.3387	2.09983	4.2975	209.983
20.273	19.343	2.1005	4.29845	210.05
20.293	19.3498	2.101	4.29995	210.1
20.313	19.3621	2.1015	4.3027	210.15
20.333	19.3743	2.102	4.3054	210.2
20.353	19.3875	2.1025	4.30833	210.25
20.373	19.4004	2.103	4.3112	210.3
20.393	19.4138	2.1035	4.31418	210.35
20.413	19.4269	2.104	4.31709	210.4
20.433	19.4434	2.10433	4.32075	210.433
20.453	19.542	2.105	4.34266	210.5
20.473	19.5782	2.105	4.35071	210.5
20.493	19.5671	2.1055	4.34824	210.55
20.513	19.5745	2.10583	4.34988	210.583
20.533	19.5752	2.1065	4.35005	210.65
20.553	19.5832	2.10667	4.35182	210.667
20.573	19.5912	2.10717	4.3536	210.717
20.593	19.6039	2.10767	4.35641	210.767
20.613	19.6208	2.10817	4.36018	210.817
20.634	19.7547	2.10833	4.38993	210.833
20.654	19.7221	2.1085	4.38269	210.85
20.674	19.7392	2.109	4.3865	210.9
20.694	19.7382	2.1095	4.38626	210.95
20.714	19.7461	2.10983	4.38802	210.983
20.734	19.7545	2.11	4.38989	211
20.754	19.7629	2.1105	4.39175	211.05
20.774	19.8524	2.111	4.41164	211.1
20.794	19.8974	2.11117	4.42164	211.117
20.814	19.8799	2.11133	4.41776	211.133
20.834	19.8884	2.11167	4.41966	211.167
20.854	19.8863	2.11217	4.41917	211.217
20.874	19.8913	2.11233	4.42029	211.233
20.894	19.895	2.11267	4.42111	211.267
20.914	19.9005	2.11317	4.42233	211.317
20.934	19.907	2.1135	4.42378	211.35
20.954	19.9153	2.114	4.42563	211.4
20.974	19.9238	2.11433	4.42752	211.433
20.994	19.9336	2.11467	4.4297	211.467
21.014	19.9459	2.11517	4.43242	211.517
21.034	19.9603	2.1155	4.43563	211.55
21.054	19.9771	2.116	4.43935	211.6
21.074	19.9932	2.11633	4.44294	211.633
21.094	20.1025	2.11667	4.46723	211.667
21.114	20.1097	2.11683	4.46882	211.683
21.134	20.1061	2.11717	4.46802	211.717
21.154	20.1063	2.1175	4.46806	211.75
21.175	20.1109	2.11783	4.46909	211.783
21.195	20.1173	2.11817	4.47051	211.817
21.215	20.1259	2.1185	4.47242	211.85
21.235	20.1378	2.119	4.47507	211.9
21.255	20.1505	2.11933	4.47788	211.933
21.275	20.1651	2.11967	4.48113	211.967
21.295	20.1809	2.12017	4.48465	212.017
21.315	20.2965	2.1205	4.51033	212.05
21.335	20.3211	2.12067	4.5158	212.067
21.355	20.3126	2.12083	4.51392	212.083
21.375	20.3128	2.12117	4.51395	212.117
21.395	20.3123	2.1215	4.51385	212.15
21.415	20.3165	2.12183	4.51477	212.183
21.435	20.3239	2.12233	4.51642	212.233
21.455	20.3339	2.12267	4.51865	212.267
21.475	20.3459	2.123	4.5213	212.3
21.495	20.3579	2.1235	4.52397	212.35
21.515	20.3711	2.12383	4.52692	212.383
21.535	20.3837	2.12433	4.52971	212.433
21.555	20.3975	2.12467	4.53279	212.467
21.575	20.4123	2.125	4.53607	212.5
21.595	20.4293	2.1255	4.53984	212.55
21.615	20.4469	2.12583	4.54375	212.583
21.635	20.4661	2.12633	4.54802	212.633
21.655	20.5843	2.12667	4.57429	212.667
21.675	20.5999	2.12667	4.57776	212.667
21.695	20.5922	2.127	4.57606	212.7
21.715	20.5943	2.12733	4.5765	212.733
21.735	20.5967	2.12767	4.57704	212.767
21.755	20.6043	2.128	4.57874	212.8
21.775	20.6128	2.12833	4.58063	212.833
21.795	20.6231	2.12867	4.58292	212.867
21.815	20.6341	2.129	4.58536	212.9
21.836	20.6458	2.12933	4.58796	212.933
21.856	20.6584	2.12983	4.59075	212.983
21.876	20.7601	2.13017	4.61336	213.017
21.896	20.7646	2.13017	4.61436	213.017
21.916	20.7583	2.1305	4.61295	213.05
21.936	20.7614	2.13083	4.61364	213.083
21.956	20.7637	2.13117	4.61415	213.117
21.976	20.7709	2.13167	4.61575	213.167
21.996	20.7823	2.132	4.61829	213.2
22.016	20.7964	2.13233	4.62143	213.233
22.036	20.8107	2.13283	4.62461	213.283
22.056	20.8252	2.13317	4.62783	213.317
22.076	20.8396	2.1335	4.63103	213.35
22.096	20.8536	2.13383	4.63414	213.383
22.116	20.8664	2.13417	4.63698	213.417
22.136	20.8785	2.13483	4.63966	213.483
22.156	20.893	2.13517	4.6429	213.517
22.176	20.9533	2.13567	4.65629	213.567
22.196	21.0368	2.13583	4.67484	213.583
22.216	21.0164	2.13583	4.6703	213.583
22.236	21.0295	2.13633	4.67322	213.633
22.256	21.0283	2.13667	4.67296	213.667
22.276	21.033	2.137	4.674	213.7
22.296	21.0383	2.13733	4.67517	213.733
22.316	21.0449	2.13767	4.67664	213.767
22.336	21.0533	2.13783	4.67852	213.783
22.356	21.0619	2.13817	4.68043	213.817
22.376	21.0708	2.1385	4.68239	213.85
22.396	21.0831	2.139	4.68513	213.9
22.416	21.098	2.13933	4.68845	213.933
22.436	21.1152	2.13983	4.69227	213.983
22.456	21.2135	2.14017	4.71412	214.017
22.477	21.2444	2.14017	4.72098	214.017
22.497	21.2324	2.14033	4.71832	214.033
22.517	21.2398	2.14083	4.71995	214.083
22.537	21.2398	2.14117	4.71995	214.117
22.557	21.2453	2.1415	4.72118	214.15
22.577	21.2513	2.14183	4.72251	214.183
22.597	21.2608	2.14217	4.72463	214.217
22.617	21.2728	2.1425	4.72729	214.25
22.637	21.2857	2.14283	4.73016	214.283
22.657	21.2995	2.14333	4.73322	214.333
22.677	21.3128	2.14367	4.73617	214.367
22.697	21.3254	2.144	4.73897	214.4
22.717	21.3377	2.14433	4.74171	214.433
22.737	21.349	2.14467	4.74421	214.467
22.757	21.3596	2.145	4.74658	214.5
22.777	21.3714	2.14533	4.7492	214.533
22.797	21.384	2.14583	4.75201	214.583
22.817	21.3988	2.14617	4.75529	214.617
22.837	21.4152	2.1465	4.75894	214.65
22.857	21.4311	2.147	4.76248	214.7
22.877	21.4485	2.14733	4.76634	214.733
22.897	21.5598	2.14767	4.79106	214.767
22.917	21.547	2.14783	4.78822	214.783
22.937	21.5647	2.148	4.79215	214.8
22.957	21.5666	2.1485	4.79258	214.85
22.977	21.5731	2.14883	4.79402	214.883
22.997	21.5813	2.14917	4.79584	214.917
23.017	21.5919	2.1495	4.7982	214.95
23.037	21.6025	2.15	4.80056	215
23.057	21.6157	2.15033	4.80349	215.033
23.078	21.6295	2.15083	4.80655	215.083
23.098	21.7261	2.15117	4.82803	215.117
23.118	21.7672	2.15117	4.83716	215.117
23.138	21.7445	2.1515	4.83211	215.15
23.158	21.7518	2.152	4.83372	215.2
23.178	21.7542	2.15217	4.83427	215.217
23.198	21.7647	2.15267	4.8366	215.267
23.218	21.7754	2.153	4.83898	215.3
23.238	21.7863	2.15333	4.84141	215.333
23.258	21.7973	2.15367	4.84385	215.367
23.278	21.8087	2.15417	4.84638	215.417
23.298	21.8208	2.15467	4.84906	215.467
23.318	21.8333	2.155	4.85184	215.5
23.338	21.8464	2.15533	4.85475	215.533
23.358	21.8612	2.15567	4.85803	215.567
23.378	21.8772	2.15633	4.86159	215.633
23.398	21.9955	2.1565	4.88789	215.65
23.418	21.9746	2.1565	4.88325	215.65
23.438	21.9942	2.157	4.88761	215.7
23.458	21.9932	2.15733	4.88738	215.733
23.478	21.9971	2.1575	4.88824	215.75
23.498	22.0015	2.158	4.88922	215.8
23.518	22.0093	2.15833	4.89095	215.833
23.538	22.0209	2.15883	4.89354	215.883
23.558	22.0354	2.15933	4.89675	215.933
23.578	22.0515	2.1595	4.90033	215.95
23.598	22.0677	2.16	4.90394	216
23.618	22.0848	2.1605	4.90774	216.05
23.638	22.1023	2.16083	4.91162	216.083
23.658	22.2132	2.161	4.93626	216.1
23.679	22.2208	2.16133	4.93795	216.133
23.699	22.2164	2.1615	4.93699	216.15
23.719	22.2166	2.162	4.93703	216.2
23.739	22.2256	2.16217	4.93903	216.217
23.759	22.2362	2.1625	4.94137	216.25
23.779	22.2472	2.163	4.94382	216.3
23.799	22.2595	2.16333	4.94657	216.333
23.819	22.2732	2.164	4.9496	216.4
23.839	22.2866	2.16433	4.95259	216.433
23.859	22.3009	2.16467	4.95574	216.467
23.879	22.314	2.16517	4.95866	216.517
23.899	22.328	2.1655	4.96177	216.55
23.919	22.3454	2.16583	4.96564	216.583
23.939	22.363	2.16617	4.96955	216.617
23.959	22.3813	2.16667	4.97363	216.667
23.979	22.504	2.167	5.00089	216.7
23.999	22.5064	2.167	5.00143	216.7
24.019	22.5063	2.1675	5.0014	216.75
24.039	22.5063	2.16783	5.00141	216.783
24.059	22.5137	2.168	5.00304	216.8
24.079	22.5223	2.1685	5.00496	216.85
24.099	22.5342	2.16883	5.00761	216.883
24.119	22.547	2.16917	5.01045	216.917
24.139	22.5593	2.1695	5.01317	216.95
24.159	22.5711	2.16983	5.01581	216.983
24.179	22.5836	2.17033	5.01858	217.033
24.2	22.6723	2.1705	5.03829	217.05
24.22	22.6927	2.17067	5.04282	217.067
24.24	22.686	2.171	5.04134	217.1
24.26	22.6894	2.17133	5.0421	217.133
24.28	22.6934	2.17183	5.04297	217.183
24.3	22.7037	2.172	5.04527	217.2
24.32	22.7164	2.1725	5.04809	217.25
24.34	22.7293	2.17283	5.05095	217.283
24.36	22.7415	2.17317	5.05367	217.317
24.38	22.7544	2.1735	5.05653	217.35
24.4	22.7666	2.17383	5.05924	217.383
24.42	22.7784	2.17433	5.06187	217.433
24.44	22.7912	2.17467	5.06471	217.467
24.46	22.803	2.175	5.06733	217.5
24.48	22.8157	2.17533	5.07015	217.533
24.5	22.8306	2.17583	5.07347	217.583
24.52	22.9308	2.17617	5.09574	217.617
24.54	22.9545	2.17633	5.10101	217.633
24.56	22.9411	2.1765	5.09803	217.65
24.58	22.9484	2.17717	5.09964	217.717
24.6	22.9526	2.17733	5.10058	217.733
24.62	22.9632	2.17783	5.10294	217.783
24.64	23.0016	2.17833	5.11146	217.833
24.66	23.0968	2.17833	5.13262	217.833
24.68	23.0755	2.17867	5.12789	217.867
24.7	23.0892	2.179	5.13094	217.9
24.72	23.0884	2.17917	5.13075	217.917
24.74	23.0922	2.1795	5.1316	217.95
24.76	23.096	2.18	5.13245	218
24.78	23.103	2.18033	5.13399	218.033
24.8	23.1132	2.18067	5.13626	218.067
24.821	23.1265	2.18117	5.13922	218.117
24.841	23.2482	2.18133	5.16626	218.133
24.861	23.2577	2.18133	5.16837	218.133
24.881	23.252	2.18183	5.16711	218.183
24.901	23.2518	2.18217	5.16706	218.217
24.921	23.257	2.1825	5.16822	218.25
24.941	23.2628	2.18283	5.16952	218.283
24.961	23.2696	2.18317	5.17102	218.317
24.981	23.2772	2.18367	5.1727	218.367
25.001	23.2852	2.184	5.17449	218.4
25.021	23.2945	2.1845	5.17656	218.45
25.041	23.3062	2.18467	5.17915	218.467
25.061	23.3192	2.18517	5.18203	218.517
25.081	23.3346	2.18567	5.18547	218.567
25.101	23.3529	2.18583	5.18953	218.583
25.121	23.46	2.18633	5.21333	218.633
25.141	23.5063	2.1865	5.22363	218.65
25.161	23.4864	2.18667	5.21919	218.667
25.181	23.4943	2.18717	5.22096	218.717
25.201	23.4973	2.1875	5.22161	218.75
25.221	23.5085	2.18783	5.22411	218.783
25.241	23.5187	2.18817	5.22639	218.817
25.261	23.5293	2.1885	5.22874	218.85
25.281	23.5394	2.18883	5.23097	218.883
25.301	23.551	2.189	5.23355	218.9
25.321	23.5639	2.18967	5.23643	218.967
25.342	23.6706	2.18967	5.26014	218.967
25.362	23.672	2.18983	5.26044	218.983
25.382	23.6719	2.19033	5.26043	219.033
25.402	23.6758	2.19067	5.2613	219.067
25.422	23.6862	2.191	5.2636	219.1
25.442	23.6967	2.19133	5.26592	219.133
25.462	23.7083	2.19167	5.26851	219.167
25.482	23.7196	2.19217	5.27102	219.217
25.502	23.732	2.1925	5.27378	219.25
25.522	23.7452	2.19283	5.27672	219.283
25.542	23.7574	2.19317	5.27942	219.317
25.562	23.7703	2.1935	5.28228	219.35
25.582	23.7834	2.19383	5.28519	219.383
25.602	23.798	2.19433	5.28844	219.433
25.622	23.8141	2.19483	5.29203	219.483
25.642	23.9197	2.195	5.31549	219.5
25.662	23.9285	2.19517	5.31744	219.517
25.683	23.9304	2.1955	5.31787	219.55
25.703	23.9328	2.19583	5.3184	219.583
25.723	23.9371	2.19617	5.31934	219.617
25.743	23.9456	2.1965	5.32124	219.65
25.763	23.9578	2.19683	5.32396	219.683
25.783	23.9734	2.19717	5.32743	219.717
25.803	23.9873	2.1975	5.33052	219.75
25.823	24.0013	2.198	5.33363	219.8
25.843	24.0152	2.19833	5.33672	219.833
25.863	24.1187	2.1985	5.3597	219.85
25.883	24.1283	2.19867	5.36185	219.867
25.903	24.1205	2.199	5.36011	219.9
25.923	24.1224	2.19933	5.36054	219.933
25.943	24.1279	2.1995	5.36175	219.95
25.963	24.1369	2.2	5.36375	220
25.983	24.1495	2.20033	5.36655	220.033
26.003	24.1649	2.2005	5.36997	220.05
26.023	24.1799	2.20083	5.37331	220.083
26.043	24.1933	2.20117	5.3763	220.117
26.063	24.2067	2.2015	5.37927	220.15
26.083	24.2191	2.202	5.38203	220.2
26.103	24.2316	2.20233	5.38481	220.233
26.123	24.2438	2.20267	5.38751	220.267
26.143	24.2575	2.203	5.39055	220.3
26.163	24.2722	2.20333	5.39383	220.333
26.183	24.2889	2.20367	5.39754	220.367
26.203	24.3061	2.20417	5.40135	220.417
26.223	24.4083	2.2045	5.42407	220.45
26.243	24.4412	2.20467	5.43137	220.467
26.263	24.4684	2.20483	5.43743	220.483
26.283	24.4476	2.20517	5.4328	220.517
26.303	24.4547	2.2055	5.43437	220.55
26.323	24.4605	2.206	5.43567	220.6
26.343	24.4727	2.20633	5.43838	220.633
26.363	24.4842	2.20667	5.44094	220.667
26.383	24.5673	2.20717	5.45939	220.717
26.404	24.5964	2.20717	5.46586	220.717
26.424	24.5829	2.2075	5.46287	220.75
26.444	24.5911	2.20783	5.46469	220.783
26.464	24.5937	2.20833	5.46526	220.833
26.484	24.606	2.20867	5.46799	220.867
26.504	24.6205	2.209	5.47123	220.9
26.524	24.6376	2.20933	5.47503	220.933
26.544	24.6544	2.20967	5.47876	220.967
26.564	24.6703	2.21	5.48229	221
26.584	24.6859	2.21033	5.48575	221.033
26.604	24.6999	2.21067	5.48887	221.067
26.624	24.7133	2.21117	5.49185	221.117
26.644	24.7281	2.2115	5.49513	221.15
26.664	24.7432	2.21183	5.49848	221.183
26.684	24.7588	2.21217	5.50195	221.217
26.704	24.7759	2.21267	5.50576	221.267
26.724	24.8917	2.21283	5.53148	221.283
26.744	24.8932	2.21283	5.53182	221.283
26.764	24.8939	2.21317	5.53198	221.317
26.784	24.8934	2.2135	5.53188	221.35
26.804	24.8971	2.21367	5.53269	221.367
26.824	24.9014	2.214	5.53364	221.4
26.844	24.908	2.21433	5.53512	221.433
26.864	24.9176	2.21467	5.53725	221.467
26.884	24.9302	2.215	5.54005	221.5
26.904	24.9447	2.21517	5.54327	221.517
26.924	24.9589	2.21567	5.54642	221.567
26.945	24.9716	2.21583	5.54926	221.583
26.965	24.984	2.216	5.55199	221.6
26.985	24.9951	2.21617	5.55446	221.617
27.005	25.0044	2.21617	5.55654	221.617
27.025	25.2113	2.20333	5.60251	220.333
27.045	23.6909	2.17467	5.26463	217.467
27.065	19.9762	2.12717	4.43916	212.717
27.085	14.697	2.06583	3.266	206.583
27.105	10.9075	1.98933	2.42389	198.933
27.125	4.44722	1.89217	0.98827	189.217
27.145	0.0259712	1.78467	0.00577138	178.467
27.165	-0.203654	1.66183	-0.0452564	166.183
27.185	-0.0597393	1.51383	-0.0132754	151.383
27.205	-0.0188184	1.358	-0.00418186	135.8
27.225	-0.0293062	1.18533	-0.00651248	118.533
27.245	-0.0230991	0.996667	-0.00513314	99.6667
27.265	-0.0231577	0.788333	-0.00514616	78.8333
27.285	-0.0188921	0.600333	-0.00419824	60.0333
27.305	-0.0144644	0.456833	-0.0032143	45.6833
27.325	-0.0106694	0.348167	-0.00237099	34.8167
27.345	-0.00838965	0.265333	-0.00186437	26.5333
27.365	-0.00656592	0.203167	-0.00145909	20.3167
27.385	-0.00533008	0.153167	-0.00118446	15.3167
27.405	-0.00472705	0.116833	-0.00105046	11.6833
27.425	-0.00393262	0.0893333	-0.000873915	8.93333
27.445	-0.0034624	0.0683333	-0.000769423	6.83333
27.465	-0.00356494	0.0516667	-0.000792209	5.16667
27.485	-0.0037417	0.0391667	-0.000831489	3.91667
27.505	-0.00387402	0.0298333	-0.000860894	2.98333
27.525	-0.00394775	0.0228333	-0.000877279	2.28333
27.545	-0.00413867	0.0171667	-0.000919705	1.71667
27.565	-0.004271	0.0131667	-0.00094911	1.31667
27.586	-0.00413867	0.0095	-0.000919705	0.95
27.606	-0.00432959	0.00733333	-0.000962131	0.733333
27.626	-0.00430029	0.00566667	-0.000955621	0.566667
27.646	-0.00432959	0.00433333	-0.000962131	0.433333
27.666	-0.00505078	0.00316667	-0.0011224	0.316667
27.686	-0.00509473	0.00233333	-0.00113216	0.233333
27.706	-0.00509473	0.00166667	-0.00113216	0.166667
27.726	-0.00503613	0.00116667	-0.00111914	0.116667
27.746	-0.00528613	0.000833333	-0.0011747	0.0833333
27.766	-0.00531543	0.0005	-0.00118121	0.05

## Sheet: Sample 29
Time (s)	Load (N)	Displacement (mm)	Stress (MPa)	Strain (%)
0	0.000242187	0	5.38194e-05	0
0.02	0.000256836	0	5.70747e-05	0
0.04	0.000271973	0	6.04384e-05	0
0.06	0.000403809	0	8.97352e-05	0
0.08	8.05664e-05	0	1.79036e-05	0
0.1	-7.8125e-06	0	-1.73611e-06	0
0.12	-0.00011084	0	-2.46311e-05	0
0.141	-0.000199219	0	-4.42708e-05	0
0.161	-0.000301758	0	-6.70573e-05	0
0.181	-0.000301758	0	-6.70573e-05	0
0.201	-0.000169434	0	-3.76519e-05	0
0.221	-8.1543e-05	0	-1.81207e-05	0
0.241	0.000110352	0	2.45226e-05	0
0.261	-2.24609e-05	0	-4.99132e-06	0
0.281	-9.57031e-05	0	-2.12674e-05	0
0.301	2.19727e-05	0	4.88281e-06	0
0.321	0.000212891	0	4.7309e-05	0
0.341	0.000315918	0	7.0204e-05	0
0.361	0.000330566	0	7.34592e-05	0
0.381	0.000403809	0	8.97352e-05	0
0.401	0.000110352	0	2.45226e-05	0
0.421	0.000242187	0	5.38194e-05	0
0.441	0.00030127	0	6.69488e-05	0
0.461	0.000448242	0	9.96094e-05	0
0.481	0.000433594	0	9.63542e-05	0
0.501	0.000227539	0	5.05642e-05	0
0.521	0.000154297	0	3.42882e-05	0
0.541	-5.17578e-05	0	-1.15017e-05	0
0.561	-5.17578e-05	0	-1.15017e-05	0
0.581	0.00013916	0	3.09245e-05	0
0.601	0.000198242	0	4.40538e-05	0
0.621	0.000227539	0	5.05642e-05	0
0.642	0.000242187	0	5.38194e-05	0
0.662	0.000462891	0	0.000102865	0
0.682	0.000492188	0	0.000109375	0
0.702	0.000507324	0	0.000112739	0
0.722	0.000256836	0	5.70747e-05	0
0.742	0.000168457	0	3.74349e-05	0
0.762	8.05664e-05	0	1.79036e-05	0
0.782	-0.000228516	0	-5.07812e-05	0
0.802	-0.000404785	0	-8.99523e-05	0
0.822	-0.000316895	0	-7.0421e-05	0
0.842	-6.64063e-05	0	-1.47569e-05	0
0.862	0.000198242	0	4.40538e-05	0
0.882	0.00013916	0	3.09245e-05	0
0.902	0.000198242	0	4.40538e-05	0
0.922	0.00013916	0	3.09245e-05	0
0.942	0.000183594	0	4.07986e-05	0
0.962	3.61328e-05	0	8.02951e-06	0
0.982	9.52148e-05	0	2.11589e-05	0
1.002	0.000154297	0	3.42882e-05	0
1.022	0.000315918	0	7.0204e-05	0
1.042	0.000256836	0	5.70747e-05	0
1.062	0.000212891	0	4.7309e-05	0
1.082	9.52148e-05	0	2.11589e-05	0
1.102	0.000124512	0	2.76693e-05	0
1.122	0.000315918	0	7.0204e-05	0
1.142	0.00030127	0	6.69488e-05	0
1.162	0.00013916	0	3.09245e-05	0
1.182	-2.24609e-05	0	-4.99132e-06	0
1.202	6.83594e-06	0	1.5191e-06	0
1.222	-0.000199219	0	-4.42708e-05	0
1.242	-0.000331543	0	-7.36762e-05	0
1.263	-0.000213379	0	-4.74175e-05	0
1.283	-0.000287598	0	-6.39106e-05	0
1.303	6.83594e-06	0	1.5191e-06	0
1.323	0.000110352	0	2.45226e-05	0
1.343	0.000110352	0	2.45226e-05	0
1.363	8.05664e-05	0	1.79036e-05	0
1.383	0.000110352	0.000166667	2.45226e-05	0.0166667
1.403	-2.24609e-05	0.000166667	-4.99132e-06	0.0166667
1.423	-0.000140137	0.000166667	-3.11415e-05	0.0166667
1.443	2.19727e-05	0.000166667	4.88281e-06	0.0166667
1.463	-0.000154785	0.000166667	-3.43967e-05	0.0166667
1.483	-0.000169434	0.000166667	-3.76519e-05	0.0166667
1.503	-0.000199219	0.000166667	-4.42708e-05	0.0166667
1.523	-0.000154785	0.000166667	-3.43967e-05	0.0166667
1.543	9.52148e-05	0.000166667	2.11589e-05	0.0166667
1.563	6.83594e-06	0.000166667	1.5191e-06	0.0166667
1.583	-0.000169434	0.000166667	-3.76519e-05	0.0166667
1.603	-0.000345703	0.000166667	-7.68229e-05	0.0166667
1.623	-0.000301758	0.000166667	-6.70573e-05	0.0166667
1.643	-0.000331543	0.000166667	-7.36762e-05	0.0166667
1.663	-0.000581543	0.000166667	-0.000129232	0.0166667
1.683	-0.000345703	0.000166667	-7.68229e-05	0.0166667
1.703	-0.000257813	0.000166667	-5.72917e-05	0.0166667
1.723	-2.24609e-05	0.000166667	-4.99132e-06	0.0166667
1.743	-2.24609e-05	0.000166667	-4.99132e-06	0.0166667
1.763	-0.00011084	0.000166667	-2.46311e-05	0.0166667
1.783	-7.8125e-06	0.000166667	-1.73611e-06	0.0166667
1.803	0.000168457	0.000166667	3.74349e-05	0.0166667
1.823	0.000198242	0.000166667	4.40538e-05	0.0166667
1.844	-5.17578e-05	0.000166667	-1.15017e-05	0.0166667
1.864	-0.000257813	0.000166667	-5.72917e-05	0.0166667
1.884	-0.000404785	0.000166667	-8.99523e-05	0.0166667
1.904	-0.000434082	0.000166667	-9.64627e-05	0.0166667
1.924	-0.00036084	0.000166667	-8.01866e-05	0.0166667
1.944	-0.000287598	0.000166667	-6.39106e-05	0.0166667
1.964	-0.000213379	0.000166667	-4.74175e-05	0.0166667
1.984	-0.000257813	0.000166667	-5.72917e-05	0.0166667
2.004	-0.000272461	0.000333333	-6.05469e-05	0.0333333
2.024	-0.000449219	0.0005	-9.98264e-05	0.05
2.044	-0.000345703	0.0005	-7.68229e-05	0.05
2.064	-0.000375488	0.0005	-8.34418e-05	0.05
2.084	-0.000301758	0.0005	-6.70573e-05	0.05
2.104	-0.000169434	0.0005	-3.76519e-05	0.05
2.124	-0.000199219	0.0005	-4.42708e-05	0.05
2.144	-0.000199219	0.000666667	-4.42708e-05	0.0666667
2.164	-0.000345703	0.000666667	-7.68229e-05	0.0666667
2.184	-0.000345703	0.000666667	-7.68229e-05	0.0666667
2.204	-0.000316895	0.000666667	-7.0421e-05	0.0666667
2.224	-0.000478516	0.000666667	-0.000106337	0.0666667
2.244	-0.000625488	0.000666667	-0.000138997	0.0666667
2.264	-0.000566895	0.000666667	-0.000125977	0.0666667
2.284	-0.000404785	0.000666667	-8.99523e-05	0.0666667
2.304	-0.000419434	0.000666667	-9.32075e-05	0.0666667
2.324	-0.000390137	0.000666667	-8.66971e-05	0.0666667
2.344	-0.000566895	0.000666667	-0.000125977	0.0666667
2.364	-0.000551758	0.000666667	-0.000122613	0.0666667
2.384	-0.000375488	0.000666667	-8.34418e-05	0.0666667
2.404	-0.000184082	0.000666667	-4.09071e-05	0.0666667
2.424	-0.000184082	0.000666667	-4.09071e-05	0.0666667
2.444	-0.000287598	0.000666667	-6.39106e-05	0.0666667
2.464	-0.000199219	0.000666667	-4.42708e-05	0.0666667
2.484	-9.57031e-05	0.000666667	-2.12674e-05	0.0666667
2.504	-3.71094e-05	0.000666667	-8.24653e-06	0.0666667
2.524	-0.000228516	0.000666667	-5.07812e-05	0.0666667
2.544	-0.000390137	0.000666667	-8.66971e-05	0.0666667
2.564	-0.000419434	0.000666667	-9.32075e-05	0.0666667
2.585	-0.000728516	0.000666667	-0.000161892	0.0666667
2.605	-0.000596191	0.000666667	-0.000132487	0.0666667
2.625	-0.000551758	0.000666667	-0.000122613	0.0666667
2.645	-0.000802246	0.000666667	-0.000178277	0.0666667
2.665	-0.000816895	0.000666667	-0.000181532	0.0666667
2.685	-0.00061084	0.000666667	-0.000135742	0.0666667
2.705	-0.00068457	0.00116667	-0.000152127	0.116667
2.725	-0.000875488	0.00116667	-0.000194553	0.116667
2.745	-0.000802246	0.00116667	-0.000178277	0.116667
2.765	-0.00068457	0.00116667	-0.000152127	0.116667
2.785	-0.000699219	0.00116667	-0.000155382	0.116667
2.805	-0.000566895	0.00116667	-0.000125977	0.116667
2.825	-0.000345703	0.00116667	-7.68229e-05	0.116667
2.845	-0.000272461	0.00116667	-6.05469e-05	0.116667
2.865	-0.000199219	0.00133333	-4.42708e-05	0.133333
2.885	-0.000140137	0.00133333	-3.11415e-05	0.133333
2.905	-0.000243164	0.00133333	-5.40365e-05	0.133333
2.925	-0.000257813	0.00133333	-5.72917e-05	0.133333
2.945	-0.000331543	0.0015	-7.36762e-05	0.15
2.965	-0.000316895	0.0015	-7.0421e-05	0.15
2.985	-0.000287598	0.0015	-6.39106e-05	0.15
3.005	-0.000287598	0.0015	-6.39106e-05	0.15
3.025	-0.000331543	0.0015	-7.36762e-05	0.15
3.045	-0.000404785	0.00166667	-8.99523e-05	0.166667
3.065	-0.000301758	0.00166667	-6.70573e-05	0.166667
3.085	-0.000404785	0.00166667	-8.99523e-05	0.166667
3.105	-0.000390137	0.00166667	-8.66971e-05	0.166667
3.125	-0.000301758	0.00183333	-6.70573e-05	0.183333
3.145	-0.000566895	0.00183333	-0.000125977	0.183333
3.165	-0.000301758	0.00183333	-6.70573e-05	0.183333
3.185	-0.000213379	0.002	-4.74175e-05	0.2
3.205	-0.00011084	0.002	-2.46311e-05	0.2
3.225	-9.57031e-05	0.002	-2.12674e-05	0.2
3.245	2.19727e-05	0.00216667	4.88281e-06	0.216667
3.265	-0.000154785	0.00216667	-3.43967e-05	0.216667
3.286	-0.00011084	0.00233333	-2.46311e-05	0.233333
3.306	9.52148e-05	0.00233333	2.11589e-05	0.233333
3.326	9.52148e-05	0.00233333	2.11589e-05	0.233333
3.346	6.83594e-06	0.0025	1.5191e-06	0.25
3.366	-3.71094e-05	0.0025	-8.24653e-06	0.25
3.386	0.000124512	0.00266667	2.76693e-05	0.266667
3.406	0.000389648	0.00266667	8.65885e-05	0.266667
3.426	0.000124512	0.00283333	2.76693e-05	0.283333
3.446	-0.00011084	0.00283333	-2.46311e-05	0.283333
3.466	-0.000199219	0.003	-4.42708e-05	0.3
3.486	-0.000154785	0.00316667	-3.43967e-05	0.316667
3.506	-0.000184082	0.00316667	-4.09071e-05	0.316667
3.526	-0.000199219	0.00333333	-4.42708e-05	0.333333
3.546	-0.000169434	0.00333333	-3.76519e-05	0.333333
3.566	-0.00036084	0.0035	-8.01866e-05	0.35
3.586	-0.000345703	0.00366667	-7.68229e-05	0.366667
3.606	-0.000243164	0.00366667	-5.40365e-05	0.366667
3.626	-0.000213379	0.00383333	-4.74175e-05	0.383333
3.646	-0.000154785	0.004	-3.43967e-05	0.4
3.666	3.61328e-05	0.00416667	8.02951e-06	0.416667
3.686	6.83594e-06	0.00433333	1.5191e-06	0.433333
3.706	-6.64063e-05	0.00433333	-1.47569e-05	0.433333
3.726	6.5918e-05	0.0045	1.46484e-05	0.45
3.746	0.000227539	0.00466667	5.05642e-05	0.466667
3.766	0.000330566	0.00483333	7.34592e-05	0.483333
3.786	0.000286133	0.005	6.35851e-05	0.5
3.806	9.52148e-05	0.00516667	2.11589e-05	0.516667
3.826	9.52148e-05	0.00533333	2.11589e-05	0.533333
3.846	0.000198242	0.0055	4.40538e-05	0.55
3.866	0.000315918	0.00566667	7.0204e-05	0.566667
3.886	0.000242187	0.00583333	5.38194e-05	0.583333
3.907	0.000345215	0.006	7.67144e-05	0.6
3.927	0.000389648	0.00616667	8.65885e-05	0.616667
3.947	0.000507324	0.00633333	0.000112739	0.633333
3.967	0.000359863	0.0065	7.99696e-05	0.65
3.987	0.000389648	0.00666667	8.65885e-05	0.666667
4.007	0.000653809	0.007	0.000145291	0.7
4.027	0.000786621	0.00716667	0.000174805	0.716667
4.047	0.000727539	0.00733333	0.000161675	0.733333
4.067	0.000536621	0.0075	0.000119249	0.75
4.087	0.000403809	0.00783333	8.97352e-05	0.783333
4.107	0.000389648	0.008	8.65885e-05	0.8
4.127	0.000403809	0.00816667	8.97352e-05	0.816667
4.147	0.000462891	0.0085	0.000102865	0.85
4.167	0.000345215	0.00866667	7.67144e-05	0.866667
4.187	0.000433594	0.00883333	9.63542e-05	0.883333
4.207	0.000198242	0.00916667	4.40538e-05	0.916667
4.227	0.000154297	0.0095	3.42882e-05	0.95
4.247	0.000124512	0.00983333	2.76693e-05	0.983333
4.267	-5.17578e-05	0.01	-1.15017e-05	1
4.287	-0.00011084	0.0103333	-2.46311e-05	1.03333
4.307	-0.000169434	0.0106667	-3.76519e-05	1.06667
4.327	-6.64063e-05	0.011	-1.47569e-05	1.1
4.347	-0.000228516	0.0111667	-5.07812e-05	1.11667
4.367	-0.000154785	0.0115	-3.43967e-05	1.15
4.387	-5.17578e-05	0.0118333	-1.15017e-05	1.18333
4.407	6.83594e-06	0.0121667	1.5191e-06	1.21667
4.427	3.61328e-05	0.0125	8.02951e-06	1.25
4.447	0.00013916	0.0128333	3.09245e-05	1.28333
4.467	9.52148e-05	0.0131667	2.11589e-05	1.31667
4.487	0.000198242	0.0135	4.40538e-05	1.35
4.507	0.000359863	0.0138333	7.99696e-05	1.38333
4.527	0.000286133	0.0141667	6.35851e-05	1.41667
4.547	0.000403809	0.0145	8.97352e-05	1.45
4.568	0.000374512	0.015	8.32248e-05	1.5
4.588	0.000345215	0.0153333	7.67144e-05	1.53333
4.608	0.000478027	0.0156667	0.000106228	1.56667
4.628	0.000478027	0.016	0.000106228	1.6
4.648	0.000462891	0.0165	0.000102865	1.65
4.668	0.000521973	0.0168333	0.000115994	1.68333
4.688	0.000771484	0.0171667	0.000171441	1.71667
4.708	0.000653809	0.0176667	0.000145291	1.76667
4.728	0.000374512	0.018	8.32248e-05	1.8
4.748	0.000389648	0.0183333	8.65885e-05	1.83333
4.768	0.000330566	0.0188333	7.34592e-05	1.88333
4.788	0.000403809	0.0191667	8.97352e-05	1.91667
4.808	0.000286133	0.0195	6.35851e-05	1.95
4.828	6.5918e-05	0.02	1.46484e-05	2
4.848	0.000271973	0.0203333	6.04384e-05	2.03333
4.868	0.00013916	0.0208333	3.09245e-05	2.08333
4.888	-0.000125488	0.0213333	-2.78863e-05	2.13333
4.908	-0.000287598	0.0218333	-6.39106e-05	2.18333
4.928	-8.1543e-05	0.0221667	-1.81207e-05	2.21667
4.948	-0.00011084	0.0226667	-2.46311e-05	2.26667
4.968	2.19727e-05	0.0231667	4.88281e-06	2.31667
4.988	0.000212891	0.0236667	4.7309e-05	2.36667
5.008	0.000448242	0.0241667	9.96094e-05	2.41667
5.028	0.000478027	0.0246667	0.000106228	2.46667
5.048	0.000462891	0.0251667	0.000102865	2.51667
5.068	0.00055127	0.0256667	0.000122504	2.56667
5.088	0.000609863	0.0261667	0.000135525	2.61667
5.108	0.000757324	0.0266667	0.000168294	2.66667
5.128	0.000668945	0.0273333	0.000148655	2.73333
5.148	0.000786621	0.0278333	0.000174805	2.78333
5.168	0.000757324	0.0283333	0.000168294	2.83333
5.188	0.000639648	0.0288333	0.000142144	2.88333
5.208	0.000668945	0.0295	0.000148655	2.95
5.228	0.000727539	0.03	0.000161675	3
5.248	0.00055127	0.0306667	0.000122504	3.06667
5.268	0.000242187	0.0311667	5.38194e-05	3.11667
5.288	0.000242187	0.0318333	5.38194e-05	3.18333
5.309	0.00013916	0.0323333	3.09245e-05	3.23333
5.329	0.000198242	0.033	4.40538e-05	3.3
5.349	0.000359863	0.0335	7.99696e-05	3.35
5.369	0.000565918	0.0341667	0.00012576	3.41667
5.389	0.000727539	0.0346667	0.000161675	3.46667
5.409	0.000595703	0.0355	0.000132378	3.55
5.429	0.000536621	0.036	0.000119249	3.6
5.449	0.000536621	0.0365	0.000119249	3.65
5.469	0.000315918	0.0373333	7.0204e-05	3.73333
5.489	0.000110352	0.038	2.45226e-05	3.8
5.509	0.000183594	0.0385	4.07986e-05	3.85
5.529	0.000345215	0.0391667	7.67144e-05	3.91667
5.549	0.000448242	0.0398333	9.96094e-05	3.98333
5.569	0.000345215	0.0405	7.67144e-05	4.05
5.589	0.000359863	0.0411667	7.99696e-05	4.11667
5.609	0.000668945	0.042	0.000148655	4.2
5.629	0.000889648	0.0426667	0.0001977	4.26667
5.649	0.0011543	0.0433333	0.00025651	4.33333
5.669	0.00124268	0.044	0.00027615	4.4
5.689	0.00134521	0.0448333	0.000298937	4.48333
5.709	0.00156592	0.0455	0.000347982	4.55
5.729	0.00130127	0.0461667	0.000289171	4.61667
5.749	0.00118359	0.0468333	0.000263021	4.68333
5.769	0.00116895	0.0476667	0.000259766	4.76667
5.789	0.00109521	0.0481667	0.000243381	4.81667
5.809	0.00119824	0.049	0.000266276	4.9
5.829	0.00108105	0.0496667	0.000240234	4.96667
5.849	0.001125	0.0505	0.00025	5.05
5.869	0.00119824	0.0511667	0.000266276	5.11667
5.89	0.00106592	0.052	0.000236871	5.2
5.91	0.00110986	0.0528333	0.000246636	5.28333
5.93	0.00127197	0.0536667	0.000282661	5.36667
5.95	0.00156592	0.0545	0.000347982	5.45
5.97	0.00144873	0.0551667	0.00032194	5.51667
5.99	0.00150732	0.056	0.000334961	5.6
6.01	0.00152197	0.0568333	0.000338216	5.68333
6.03	0.00171289	0.0576667	0.000380642	5.76667
6.05	0.001875	0.0585	0.000416667	5.85
6.07	0.00172803	0.0593333	0.000384006	5.93333
6.09	0.00181641	0.0601667	0.000403646	6.01667
6.11	0.00163965	0.061	0.000364366	6.1
6.13	0.0018457	0.0618333	0.000410156	6.18333
6.15	0.0018457	0.0626667	0.000410156	6.26667
6.17	0.00194873	0.0635	0.000433051	6.35
6.19	0.0020957	0.0645	0.000465712	6.45
6.21	0.00219873	0.0653333	0.000488607	6.53333
6.23	0.00236035	0.0661667	0.000524523	6.61667
6.25	0.00250781	0.0671667	0.000557292	6.71667
6.27	0.00241943	0.0681667	0.000537652	6.81667
6.29	0.00228662	0.069	0.000508138	6.9
6.31	0.00233105	0.07	0.000518012	7
6.33	0.00230176	0.0708333	0.000511502	7.08333
6.35	0.00222803	0.0718333	0.000495117	7.18333
6.37	0.00224268	0.0726667	0.000498372	7.26667
6.39	0.00219873	0.0735	0.000488607	7.35
6.41	0.00216895	0.0743333	0.000481988	7.43333
6.43	0.00206641	0.0751667	0.000459201	7.51667
6.45	0.00222803	0.0761667	0.000495117	7.61667
6.47	0.00243408	0.0771667	0.000540907	7.71667
6.491	0.00233105	0.0781667	0.000518012	7.81667
6.511	0.00256641	0.0791667	0.000570312	7.91667
6.531	0.00264014	0.0801667	0.000586697	8.01667
6.551	0.00272803	0.0813333	0.000606228	8.13333
6.571	0.00256641	0.0823333	0.000570312	8.23333
6.591	0.00256641	0.0833333	0.000570312	8.33333
6.611	0.00269873	0.0843333	0.000599718	8.43333
6.631	0.00264014	0.0853333	0.000586697	8.53333
6.651	0.00287549	0.0863333	0.000638997	8.63333
6.671	0.0030957	0.0873333	0.000687934	8.73333
6.691	0.00315479	0.0883333	0.000701063	8.83333
6.711	0.00331641	0.0895	0.000736979	8.95
6.731	0.00344922	0.0903333	0.000766493	9.03333
6.751	0.00366943	0.0915	0.00081543	9.15
6.771	0.00375781	0.0926667	0.000835069	9.26667
6.791	0.00364014	0.0936667	0.000808919	9.36667
6.812	0.00371338	0.0948333	0.000825195	9.48333
6.832	0.00400781	0.096	0.000890625	9.6
6.852	0.00394922	0.097	0.000877604	9.7
6.872	0.00394922	0.0981667	0.000877604	9.81667
6.892	0.00400781	0.0993333	0.000890625	9.93333
6.912	0.00396338	0.100333	0.000880751	10.0333
6.932	0.00400781	0.101333	0.000890625	10.1333
6.952	0.00422852	0.1025	0.00093967	10.25
6.972	0.00428711	0.1035	0.000952691	10.35
6.992	0.00399316	0.104667	0.00088737	10.4667
7.012	0.00427295	0.105667	0.000949544	10.5667
7.032	0.00418457	0.106833	0.000929905	10.6833
7.052	0.00414014	0.108	0.00092003	10.8
7.072	0.00408105	0.109333	0.000906901	10.9333
7.092	0.00397852	0.1105	0.000884115	11.05
7.112	0.00437549	0.111667	0.000972331	11.1667
7.132	0.00455225	0.112833	0.00101161	11.2833
7.152	0.00446387	0.114	0.00099197	11.4
7.172	0.00430225	0.115167	0.000956055	11.5167
7.192	0.00449316	0.116333	0.000998481	11.6333
7.212	0.00464062	0.117667	0.00103125	11.7667
7.232	0.00471387	0.118833	0.00104753	11.8833
7.252	0.00471387	0.12	0.00104753	12
7.272	0.00481689	0.121333	0.00107042	12.1333
7.292	0.00486084	0.1225	0.00108019	12.25
7.312	0.00486084	0.123833	0.00108019	12.3833
7.332	0.00496387	0.125167	0.00110308	12.5167
7.352	0.0052583	0.1265	0.00116851	12.65
7.372	0.00552295	0.127667	0.00122732	12.7667
7.392	0.0055376	0.129	0.00123058	12.9
7.412	0.00547852	0.130167	0.00121745	13.0167
7.432	0.00559619	0.131333	0.0012436	13.1333
7.452	0.00555225	0.1325	0.00123383	13.25
7.472	0.00561133	0.133833	0.00124696	13.3833
7.492	0.0060376	0.135167	0.00134169	13.5167
7.512	0.005979	0.136333	0.00132867	13.6333
7.532	0.00608154	0.137833	0.00135145	13.7833
7.552	0.00615527	0.139167	0.00136784	13.9167
7.572	0.00606738	0.1405	0.00134831	14.05
7.593	0.00602295	0.141833	0.00133843	14.1833
7.613	0.0062583	0.143167	0.00139073	14.3167
7.633	0.00644922	0.1445	0.00143316	14.45
7.653	0.00649365	0.1455	0.00144303	14.55
7.673	0.00641992	0.147167	0.00142665	14.7167
7.693	0.00636133	0.1485	0.00141363	14.85
7.713	0.00646436	0.150167	0.00143652	15.0167
7.733	0.00646436	0.1515	0.00143652	15.15
7.753	0.00659668	0.152833	0.00146593	15.2833
7.773	0.00665527	0.154333	0.00147895	15.4333
7.793	0.00681689	0.155667	0.00151487	15.5667
7.813	0.00674365	0.157	0.00149859	15.7
7.833	0.00662598	0.158333	0.00147244	15.8333
7.853	0.00705273	0.159667	0.00156727	15.9667
7.873	0.00703809	0.161167	0.00156402	16.1167
7.893	0.00708203	0.1625	0.00157378	16.25
7.913	0.00693506	0.164	0.00154112	16.4
7.933	0.00690527	0.165333	0.00153451	16.5333
7.953	0.00694971	0.166833	0.00154438	16.6833
7.973	0.00683203	0.168333	0.00151823	16.8333
7.993	0.00692041	0.169667	0.00153787	16.9667
8.013	0.00686133	0.171167	0.00152474	17.1167
8.033	0.00703809	0.172667	0.00156402	17.2667
8.053	0.00702295	0.174333	0.00156066	17.4333
8.073	0.00718506	0.175667	0.00159668	17.5667
8.093	0.00736133	0.177333	0.00163585	17.7333
8.113	0.00743506	0.178833	0.00165224	17.8833
8.133	0.00765576	0.180333	0.00170128	18.0333
8.153	0.00777344	0.181833	0.00172743	18.1833
8.173	0.00797949	0.1835	0.00177322	18.35
8.193	0.00821484	0.185	0.00182552	18.5
8.213	0.00844971	0.186333	0.00187771	18.6333
8.234	0.0087002	0.187833	0.00193338	18.7833
8.254	0.00861182	0.189333	0.00191374	18.9333
8.274	0.00886182	0.190833	0.00196929	19.0833
8.294	0.0089502	0.1925	0.00198893	19.25
8.314	0.00899414	0.193833	0.0019987	19.3833
8.334	0.00899414	0.195667	0.0019987	19.5667
8.354	0.0088916	0.197	0.00197591	19.7
8.374	0.00874414	0.1985	0.00194314	19.85
8.394	0.00872949	0.200167	0.00193989	20.0167
8.414	0.00890576	0.201667	0.00197906	20.1667
8.434	0.00880322	0.203667	0.00195627	20.3667
8.454	0.00902344	0.205167	0.00200521	20.5167
8.474	0.00911182	0.206833	0.00202485	20.6833
8.494	0.00925928	0.2085	0.00205762	20.85
8.514	0.00950879	0.210333	0.00211306	21.0333
8.534	0.00947949	0.211833	0.00210655	21.1833
8.554	0.00943555	0.213333	0.00209679	21.3333
8.574	0.00953857	0.214833	0.00211968	21.4833
8.594	0.0096123	0.216667	0.00213607	21.6667
8.614	0.00956787	0.218167	0.00212619	21.8167
8.634	0.00962695	0.219833	0.00213932	21.9833
8.654	0.00956787	0.221667	0.00212619	22.1667
8.674	0.0097002	0.223333	0.0021556	22.3333
8.694	0.0098916	0.225	0.00219813	22.5
8.714	0.0096123	0.226667	0.00213607	22.6667
8.734	0.00956787	0.228333	0.00212619	22.8333
8.754	0.00974463	0.229833	0.00216547	22.9833
8.774	0.00997998	0.232	0.00221777	23.2
8.794	0.0098916	0.233667	0.00219813	23.3667
8.814	0.0100093	0.2355	0.00222428	23.55
8.834	0.0100386	0.237167	0.00223079	23.7167
8.854	0.0100386	0.239	0.00223079	23.9
8.874	0.0102593	0.240667	0.00227984	24.0667
8.895	0.0103477	0.242333	0.00229948	24.2333
8.915	0.0101416	0.244	0.00225369	24.4
8.935	0.0103623	0.245667	0.00230273	24.5667
8.955	0.0104502	0.2475	0.00232227	24.75
8.975	0.0106563	0.249333	0.00236806	24.9333
8.995	0.0107446	0.251167	0.0023877	25.1167
9.015	0.0108037	0.253	0.00240082	25.3
9.035	0.010833	0.254667	0.00240733	25.4667
9.055	0.0108037	0.256667	0.00240082	25.6667
9.075	0.0109653	0.2585	0.00243674	25.85
9.095	0.0109653	0.260333	0.00243674	26.0333
9.115	0.0113623	0.262167	0.00252496	26.2167
9.135	0.0116274	0.264333	0.00258388	26.4333
9.155	0.011833	0.266167	0.00262956	26.6167
9.175	0.0118628	0.267833	0.00263618	26.7833
9.195	0.0119067	0.269667	0.00264594	26.9667
9.215	0.011833	0.271333	0.00262956	27.1333
9.235	0.0119653	0.273167	0.00265896	27.3167
9.255	0.0117744	0.275167	0.00261654	27.5167
9.275	0.0114653	0.277	0.00254785	27.7
9.295	0.0117593	0.279	0.00261317	27.9
9.315	0.0118628	0.280833	0.00263618	28.0833
9.335	0.0122305	0.282667	0.00271788	28.2667
9.355	0.0124365	0.284667	0.00276367	28.4667
9.375	0.0126274	0.2865	0.0028061	28.65
9.395	0.0128774	0.2885	0.00286165	28.85
9.415	0.0131421	0.2905	0.00292046	29.05
9.435	0.0132158	0.2925	0.00293685	29.25
9.455	0.0132012	0.2945	0.00293359	29.45
9.475	0.0134219	0.296333	0.00298264	29.6333
9.495	0.0133188	0.298167	0.00295974	29.8167
9.516	0.0130684	0.300167	0.00290408	30.0167
9.536	0.0133628	0.302167	0.00296951	30.2167
9.556	0.0135835	0.304167	0.00301855	30.4167
9.576	0.0135835	0.306	0.00301855	30.6
9.596	0.0136719	0.308	0.00303819	30.8
9.616	0.0139658	0.310167	0.00310352	31.0167
9.636	0.0140098	0.312	0.00311328	31.2
9.656	0.0143779	0.314167	0.0031951	31.4167
9.676	0.0145835	0.316167	0.00324078	31.6167
9.696	0.0146572	0.318333	0.00325716	31.8333
9.716	0.014687	0.320333	0.00326378	32.0333
9.736	0.0147896	0.3225	0.00328657	32.25
9.756	0.0149663	0.324333	0.00332585	32.4333
9.776	0.0153926	0.326167	0.00342057	32.6167
9.796	0.0156426	0.328333	0.00347613	32.8333
9.816	0.0156724	0.330333	0.00348275	33.0333
9.836	0.0156133	0.3325	0.00346962	33.25
9.856	0.0156577	0.334667	0.00347949	33.4667
9.876	0.0156426	0.336667	0.00347613	33.6667
9.896	0.0158193	0.338667	0.00351541	33.8667
9.916	0.015834	0.340833	0.00351866	34.0833
9.936	0.0160254	0.343	0.0035612	34.3
9.956	0.01604	0.345167	0.00356445	34.5167
9.976	0.0161279	0.347333	0.00358398	34.7333
9.996	0.0162017	0.3495	0.00360037	34.95
10.017	0.0164663	0.351667	0.00365918	35.1667
10.037	0.0166577	0.353667	0.00370171	35.3667
10.057	0.0168491	0.355833	0.00374425	35.5833
10.077	0.0168047	0.357833	0.00373437	35.7833
10.097	0.0167754	0.36	0.00372786	36
10.117	0.0170107	0.362167	0.00378017	36.2167
10.137	0.0172314	0.364333	0.00382921	36.4333
10.157	0.0172754	0.3665	0.00383898	36.65
10.177	0.0174961	0.368667	0.00388802	36.8667
10.197	0.0175845	0.370833	0.00390766	37.0833
10.217	0.0176138	0.373167	0.00391417	37.3167
10.237	0.0176431	0.375333	0.00392068	37.5333
10.257	0.0176729	0.377667	0.0039273	37.7667
10.277	0.0178047	0.379833	0.0039566	37.9833
10.297	0.0179375	0.381833	0.00398611	38.1833
10.317	0.0182607	0.384167	0.00405794	38.4167
10.337	0.0185405	0.386333	0.00412012	38.6333
10.357	0.0186289	0.3885	0.00413976	38.85
10.377	0.0186729	0.390833	0.00414952	39.0833
10.397	0.0187905	0.393167	0.00417567	39.3167
10.417	0.0189229	0.395333	0.00420508	39.5333
10.437	0.0190996	0.397667	0.00424436	39.7667
10.457	0.0193789	0.4	0.00430642	40
10.477	0.019335	0.402333	0.00429666	40.2333
10.497	0.0194375	0.404667	0.00431944	40.4667
10.517	0.0196289	0.406833	0.00436198	40.6833
10.537	0.0196436	0.408833	0.00436523	40.8833
10.557	0.0198789	0.411333	0.00441753	41.1333
10.577	0.0199819	0.4135	0.00444043	41.35
10.598	0.0204233	0.416	0.00453852	41.6
10.618	0.0206001	0.418333	0.0045778	41.8333
10.638	0.0209678	0.420667	0.00465951	42.0667
10.658	0.0210264	0.423	0.00467253	42.3
10.678	0.021188	0.425167	0.00470844	42.5167
10.698	0.0211733	0.427667	0.00470519	42.7667
10.718	0.0213203	0.430167	0.00473785	43.0167
10.738	0.0214238	0.4325	0.00476085	43.25
10.758	0.0215415	0.434833	0.004787	43.4833
10.778	0.0217178	0.437167	0.00482617	43.7167
10.798	0.0222324	0.439333	0.00494054	43.9333
10.818	0.0224238	0.441667	0.00498307	44.1667
10.838	0.0225122	0.444333	0.00500271	44.4333
10.858	0.0226587	0.446667	0.00503526	44.6667
10.878	0.0228647	0.449	0.00508105	44.9
10.898	0.0230415	0.451333	0.00512033	45.1333
10.918	0.0233501	0.454	0.00518891	45.4
10.938	0.0235859	0.4565	0.00524132	45.65
10.958	0.0238062	0.459167	0.00529026	45.9167
10.978	0.0241299	0.4615	0.0053622	46.15
10.998	0.0241299	0.463833	0.0053622	46.3833
11.018	0.0241445	0.466	0.00536545	46.6
11.038	0.0242183	0.468667	0.00538184	46.8667
11.058	0.0244238	0.471	0.00542752	47.1
11.078	0.0245415	0.473667	0.00545367	47.3667
11.098	0.0248066	0.476167	0.00551259	47.6167
11.118	0.0249243	0.4785	0.00553874	47.85
11.138	0.025145	0.480833	0.00558778	48.0833
11.158	0.0254829	0.483667	0.00566287	48.3667
11.179	0.0256743	0.486167	0.0057054	48.6167
11.199	0.0258804	0.489	0.00575119	48.9
11.219	0.025895	0.491167	0.00575445	49.1167
11.239	0.0263657	0.4935	0.00585905	49.35
11.259	0.0266895	0.496	0.00593099	49.6
11.279	0.0266895	0.498667	0.00593099	49.8667
11.299	0.0269834	0.501333	0.00599631	50.1333
11.319	0.0274541	0.503833	0.00610091	50.3833
11.339	0.0277485	0.506333	0.00616634	50.6333
11.359	0.0278662	0.509	0.00619249	50.9
11.379	0.0279985	0.511667	0.0062219	51.1667
11.399	0.0284102	0.514167	0.00631337	51.4167
11.419	0.0287925	0.516833	0.00639833	51.6833
11.439	0.029293	0.519333	0.00650955	51.9333
11.459	0.0297046	0.521833	0.00660102	52.1833
11.479	0.0299551	0.524333	0.00665668	52.4333
11.499	0.0299692	0.527	0.00665983	52.7
11.519	0.0302344	0.529667	0.00671875	52.9667
11.539	0.0305288	0.532	0.00678418	53.2
11.559	0.0306904	0.534833	0.0068201	53.4833
11.579	0.0308081	0.537667	0.00684625	53.7667
11.599	0.0312197	0.540333	0.00693772	54.0333
11.619	0.0316611	0.543	0.00703581	54.3
11.639	0.0319111	0.5455	0.00709136	54.55
11.659	0.0322495	0.548	0.00716656	54.8
11.679	0.0324551	0.550833	0.00721224	55.0833
11.699	0.0328232	0.553333	0.00729405	55.3333
11.719	0.0329409	0.556	0.0073202	55.6
11.739	0.0331909	0.558833	0.00737576	55.8833
11.759	0.0334116	0.5615	0.0074248	56.15
11.779	0.0335439	0.564333	0.00745421	56.4333
11.799	0.0336763	0.567	0.00748362	56.7
11.819	0.0340732	0.569833	0.00757183	56.9833
11.839	0.0346616	0.5725	0.00770258	57.25
11.859	0.0348384	0.575167	0.00774186	57.5167
11.88	0.035103	0.577833	0.00780067	57.7833
11.9	0.0357061	0.5805	0.00793468	58.05
11.92	0.0360444	0.583333	0.00800987	58.3333
11.94	0.0361914	0.586167	0.00804253	58.6167
11.96	0.0362358	0.589	0.00805241	58.9
11.98	0.0366475	0.591833	0.00814388	59.1833
12	0.0368975	0.5945	0.00819944	59.45
12.02	0.0371621	0.5975	0.00825825	59.75
12.04	0.0378833	0.600333	0.00841851	60.0333
12.06	0.0385449	0.603	0.00856554	60.3
12.08	0.038854	0.605667	0.00863422	60.5667
12.1	0.0391777	0.6085	0.00870616	60.85
12.12	0.039751	0.611667	0.00883355	61.1667
12.14	0.0400454	0.615	0.00889898	61.5
12.16	0.0404868	0.618333	0.00899707	61.8333
12.18	0.040957	0.622	0.00910156	62.2
12.2	0.0412661	0.626333	0.00917025	62.6333
12.22	0.042002	0.631	0.00933377	63.1
12.24	0.0428252	0.6365	0.00951671	63.65
12.26	0.0438105	0.644333	0.00973568	64.4333
12.28	0.0450317	0.6545	0.0100071	65.45
12.3	0.0467969	0.6675	0.0103993	66.75
12.32	0.0487827	0.685	0.0108406	68.5
12.34	0.0514595	0.706167	0.0114354	70.6167
12.36	0.0557397	0.732833	0.0123866	73.2833
12.381	0.0610352	0.766833	0.0135634	76.6833
12.401	0.0693164	0.804833	0.0154036	80.4833
12.421	0.081834	0.849167	0.0181853	84.9167
12.441	0.221085	0.897	0.0491301	89.7
12.461	0.290719	0.929167	0.0646042	92.9167
12.481	0.339759	0.9595	0.075502	95.95
12.501	0.421454	0.985667	0.0936564	98.5667
12.521	0.4722	1.01	0.104933	101
12.541	0.548216	1.0345	0.121826	103.45
12.561	0.639884	1.05867	0.142196	105.867
12.581	0.749541	1.08117	0.166565	108.117
12.601	0.84768	1.10267	0.188373	110.267
12.621	0.957969	1.12317	0.212882	112.317
12.641	1.05168	1.144	0.233707	114.4
12.661	1.21232	1.164	0.269404	116.4
12.681	1.36803	1.18283	0.304007	118.283
12.701	1.53808	1.20067	0.341796	120.067
12.721	1.739	1.21867	0.386444	121.867
12.741	1.91664	1.23467	0.42592	123.467
12.761	2.13442	1.25	0.474316	125
12.781	2.3641	1.26583	0.525357	126.583
12.801	2.53269	1.27967	0.562819	127.967
12.821	2.77661	1.29367	0.617024	129.367
12.841	3.02903	1.30617	0.673118	130.617
12.861	3.23971	1.31967	0.719936	131.967
12.881	3.51865	1.33133	0.781923	133.133
12.901	3.75127	1.343	0.833615	134.3
12.921	3.99917	1.35433	0.888705	135.433
12.941	4.2487	1.365	0.944156	136.5
12.961	4.53366	1.376	1.00748	137.6
12.981	4.7883	1.386	1.06407	138.6
13.001	5.05926	1.39567	1.12428	139.567
13.021	5.32035	1.405	1.1823	140.5
13.041	5.53184	1.4145	1.2293	141.45
13.061	5.80068	1.42367	1.28904	142.367
13.081	6.06613	1.4325	1.34803	143.25
13.102	6.36607	1.4405	1.41468	144.05
13.122	6.60582	1.4485	1.46796	144.85
13.142	6.87012	1.45617	1.52669	145.617
13.162	6.92893	1.4645	1.53976	146.45
13.182	7.23523	1.472	1.60783	147.2
13.202	7.49574	1.47867	1.66572	147.867
13.222	7.75899	1.4855	1.72422	148.55
13.242	8.05493	1.492	1.78998	149.2
13.262	8.26224	1.49867	1.83605	149.867
13.282	8.50676	1.50483	1.89039	150.483
13.302	8.75476	1.51067	1.9455	151.067
13.322	8.9826	1.51667	1.99613	151.667
13.342	9.19216	1.52233	2.0427	152.233
13.362	9.35749	1.52783	2.07944	152.783
13.382	9.53325	1.53333	2.1185	153.333
13.402	9.68782	1.53883	2.15285	153.883
13.422	9.84706	1.54467	2.18824	154.467
13.442	9.97244	1.5495	2.2161	154.95
13.462	10.1034	1.5545	2.2452	155.45
13.482	10.2046	1.55967	2.26769	155.967
13.502	10.2947	1.56483	2.28771	156.483
13.522	10.4017	1.57017	2.31148	157.017
13.542	10.5096	1.57517	2.33547	157.517
13.562	10.6134	1.5795	2.35852	157.95
13.582	10.7134	1.58433	2.38076	158.433
13.602	10.8054	1.58933	2.4012	158.933
13.622	10.8995	1.59383	2.42212	159.383
13.642	10.9928	1.5985	2.44283	159.85
13.662	11.1024	1.60267	2.46721	160.267
13.682	11.1862	1.60683	2.48582	160.683
13.702	11.263	1.611	2.50289	161.1
13.722	11.3472	1.61533	2.52159	161.533
13.743	11.4207	1.6195	2.53794	161.95
13.763	11.5063	1.62367	2.55695	162.367
13.783	11.5789	1.62783	2.57309	162.783
13.803	11.6488	1.63167	2.58863	163.167
13.823	11.7177	1.63533	2.60392	163.533
13.843	11.7768	1.63917	2.61706	163.917
13.863	11.8621	1.64283	2.63603	164.283
13.883	11.916	1.64633	2.64801	164.633
13.903	12.0146	1.65017	2.66992	165.017
13.923	12.0946	1.65367	2.68769	165.367
13.943	12.1526	1.65717	2.70058	165.717
13.963	12.2274	1.66017	2.71721	166.017
13.983	12.2724	1.66383	2.72721	166.383
14.003	12.3708	1.66683	2.74907	166.683
14.023	12.4289	1.67017	2.76197	167.017
14.043	12.514	1.673	2.78089	167.3
14.063	12.5794	1.676	2.79543	167.6
14.083	12.6461	1.679	2.81025	167.9
14.103	12.6957	1.682	2.82127	168.2
14.123	12.7392	1.685	2.83093	168.5
14.143	12.7963	1.6875	2.84362	168.75
14.163	12.8477	1.69017	2.85504	169.017
14.183	12.9046	1.69283	2.86769	169.283
14.203	12.9977	1.69567	2.88838	169.567
14.223	13.0684	1.698	2.90409	169.8
14.243	13.1451	1.70033	2.92113	170.033
14.263	13.208	1.70267	2.93511	170.267
14.283	13.2736	1.705	2.94968	170.5
14.304	13.3442	1.707	2.96538	170.7
14.324	13.4244	1.7095	2.9832	170.95
14.344	13.5196	1.71117	3.00436	171.117
14.364	13.5679	1.71333	3.01508	171.333
14.384	13.6382	1.715	3.0307	171.5
14.404	13.6953	1.717	3.0434	171.7
14.424	13.7453	1.719	3.05452	171.9
14.444	13.8162	1.72083	3.07027	172.083
14.464	13.8791	1.72267	3.08424	172.267
14.484	13.9352	1.72417	3.0967	172.417
14.504	13.986	1.726	3.108	172.6
14.524	14.0358	1.72767	3.11907	172.767
14.544	14.0942	1.72933	3.13204	172.933
14.564	14.1308	1.73083	3.14018	173.083
14.584	14.1671	1.73267	3.14825	173.267
14.604	14.203	1.73417	3.15622	173.417
14.624	14.2681	1.736	3.17068	173.6
14.644	14.2994	1.73733	3.17765	173.733
14.664	14.346	1.739	3.18801	173.9
14.684	14.375	1.74033	3.19445	174.033
14.704	14.3677	1.74183	3.19282	174.183
14.724	14.3832	1.74333	3.19626	174.333
14.745	14.3961	1.74517	3.19914	174.517
14.765	14.5444	1.74617	3.23209	174.617
14.785	14.5461	1.74767	3.23248	174.767
14.805	14.5969	1.749	3.24377	174.9
14.825	14.6397	1.75033	3.25326	175.033
14.845	14.6282	1.75167	3.25072	175.167
14.865	14.6451	1.75333	3.25446	175.333
14.885	14.6552	1.75483	3.25671	175.483
14.905	14.6728	1.7565	3.26063	175.65
14.925	14.8384	1.757	3.29743	175.7
14.945	14.7973	1.75833	3.28829	175.833
14.965	14.8226	1.75983	3.29391	175.983
14.985	14.8298	1.761	3.2955	176.1
15.005	14.852	1.7625	3.30044	176.25
15.025	15.0102	1.76317	3.33559	176.317
15.045	14.972	1.7645	3.3271	176.45
15.065	14.9952	1.76567	3.33227	176.567
15.085	15.0027	1.767	3.33392	176.7
15.105	15.0215	1.768	3.33811	176.8
15.125	15.0387	1.76917	3.34193	176.917
15.145	15.0566	1.77033	3.3459	177.033
15.165	15.1548	1.77167	3.36774	177.167
15.185	15.2095	1.77183	3.37989	177.183
15.205	15.1846	1.77317	3.37436	177.317
15.225	15.1951	1.77417	3.3767	177.417
15.245	15.2019	1.7755	3.37821	177.55
15.265	15.2153	1.77667	3.38117	177.667
15.285	15.2319	1.77767	3.38488	177.767
15.305	15.3509	1.7785	3.41131	177.85
15.325	15.3334	1.77933	3.40742	177.933
15.346	15.3596	1.78067	3.41325	178.067
15.366	15.3641	1.78167	3.41424	178.167
15.386	15.3808	1.78267	3.41795	178.267
15.406	15.3955	1.78383	3.42122	178.383
15.426	15.5281	1.7845	3.4507	178.45
15.446	15.5084	1.78517	3.4463	178.517
15.466	15.519	1.78633	3.44867	178.633
15.486	15.5202	1.78717	3.44893	178.717
15.506	15.5336	1.78833	3.45192	178.833
15.526	15.545	1.78917	3.45445	178.917
15.546	15.5593	1.79033	3.45762	179.033
15.566	15.5748	1.79133	3.46108	179.133
15.586	15.7034	1.79217	3.48964	179.217
15.606	15.71	1.79267	3.49111	179.267
15.626	15.7061	1.79367	3.49024	179.367
15.646	15.7061	1.7945	3.49025	179.45
15.666	15.7143	1.79533	3.49206	179.533
15.686	15.7226	1.79633	3.4939	179.633
15.706	15.7342	1.79717	3.49648	179.717
15.726	15.7479	1.798	3.49953	179.8
15.746	15.7643	1.79883	3.50318	179.883
15.766	15.783	1.79983	3.50733	179.983
15.786	15.8013	1.80067	3.51141	180.067
15.806	15.934	1.80117	3.54088	180.117
15.826	15.9033	1.802	3.53406	180.2
15.846	15.9237	1.80267	3.5386	180.267
15.866	15.924	1.80367	3.53867	180.367
15.886	15.9331	1.80467	3.54069	180.467
15.907	15.945	1.8055	3.54334	180.55
15.927	15.9613	1.80633	3.54696	180.633
15.947	15.9789	1.80733	3.55086	180.733
15.967	15.9965	1.808	3.55478	180.8
15.987	16.0144	1.809	3.55875	180.9
16.007	16.1286	1.8095	3.58414	180.95
16.027	16.126	1.80983	3.58355	180.983
16.047	16.1254	1.81083	3.58342	181.083
16.067	16.1255	1.8115	3.58344	181.15
16.087	16.1347	1.81217	3.58548	181.217
16.107	16.1427	1.8135	3.58726	181.35
16.127	16.1572	1.81417	3.59049	181.417
16.147	16.1744	1.815	3.59432	181.5
16.167	16.2988	1.81583	3.62195	181.583
16.187	16.3004	1.81617	3.62231	181.617
16.207	16.2984	1.81717	3.62186	181.717
16.227	16.2997	1.81783	3.62214	181.783
16.247	16.3113	1.81867	3.62473	181.867
16.267	16.3224	1.8195	3.6272	181.95
16.287	16.3385	1.82033	3.63077	182.033
16.307	16.3551	1.82117	3.63446	182.117
16.327	16.4747	1.8215	3.66105	182.15
16.347	16.4469	1.822	3.65486	182.2
16.367	16.4647	1.82283	3.65883	182.283
16.387	16.4645	1.8235	3.65878	182.35
16.407	16.4751	1.82417	3.66114	182.417
16.427	16.483	1.82483	3.66288	182.483
16.447	16.4932	1.8255	3.66514	182.55
16.467	16.5039	1.82633	3.66754	182.633
16.487	16.5147	1.82717	3.66992	182.717
16.507	16.5267	1.82783	3.6726	182.783
16.527	16.5397	1.82867	3.6755	182.867
16.548	16.5556	1.8295	3.67903	182.95
16.568	16.6744	1.83017	3.70542	183.017
16.588	16.6907	1.8305	3.70905	183.05
16.608	16.6813	1.83133	3.70695	183.133
16.628	16.6832	1.832	3.70738	183.2
16.648	16.6882	1.83267	3.70848	183.267
16.668	16.6949	1.83333	3.70997	183.333
16.688	16.7053	1.834	3.71229	183.4
16.708	16.7181	1.83483	3.71513	183.483
16.728	16.7349	1.83567	3.71886	183.567
16.748	16.8521	1.836	3.74491	183.6
16.768	16.8524	1.8365	3.74498	183.65
16.788	16.8478	1.83733	3.74396	183.733
16.808	16.8486	1.838	3.74413	183.8
16.828	16.8566	1.8385	3.74591	183.85
16.848	16.8648	1.83933	3.74774	183.933
16.868	16.8777	1.84	3.75059	184
16.888	16.8932	1.84083	3.75404	184.083
16.908	16.9127	1.8415	3.75837	184.15
16.928	16.9315	1.84217	3.76256	184.217
16.948	16.9513	1.843	3.76694	184.3
16.968	16.9714	1.8435	3.77142	184.35
16.988	16.9901	1.84433	3.77559	184.433
17.008	17.1117	1.845	3.8026	184.5
17.028	17.1439	1.845	3.80976	184.5
17.049	17.1261	1.84583	3.80581	184.583
17.069	17.1279	1.84633	3.80619	184.633
17.089	17.1298	1.84683	3.80662	184.683
17.109	17.1358	1.8475	3.80795	184.75
17.129	17.1423	1.84817	3.8094	184.817
17.149	17.1512	1.84883	3.81138	184.883
17.169	17.162	1.8495	3.81378	184.95
17.189	17.1761	1.85017	3.81691	185.017
17.209	17.1904	1.85083	3.8201	185.083
17.229	17.3054	1.851	3.84564	185.1
17.249	17.2793	1.8515	3.83983	185.15
17.269	17.294	1.85217	3.8431	185.217
17.289	17.2929	1.85267	3.84287	185.267
17.309	17.3017	1.85333	3.84482	185.333
17.329	17.3097	1.854	3.84661	185.4
17.349	17.3207	1.8545	3.84904	185.45
17.369	17.3341	1.85517	3.85202	185.517
17.389	17.3483	1.85583	3.85517	185.583
17.409	17.4196	1.85633	3.87102	185.633
17.429	17.4856	1.85667	3.8857	185.667
17.449	17.4626	1.857	3.88057	185.7
17.469	17.4763	1.85767	3.88362	185.767
17.489	17.476	1.8585	3.88356	185.85
17.509	17.4858	1.85917	3.88574	185.917
17.53	17.4948	1.85983	3.88774	185.983
17.55	17.5059	1.86017	3.8902	186.017
17.57	17.5159	1.861	3.89242	186.1
17.59	17.5286	1.86183	3.89524	186.183
17.61	17.5462	1.86233	3.89915	186.233
17.63	17.6635	1.8625	3.92521	186.25
17.65	17.631	1.863	3.918	186.3
17.67	17.6555	1.8635	3.92345	186.35
17.69	17.6531	1.86417	3.92291	186.417
17.71	17.6607	1.8645	3.9246	186.45
17.73	17.6681	1.8655	3.92624	186.55
17.75	17.6826	1.86583	3.92947	186.583
17.77	17.6987	1.86667	3.93305	186.667
17.79	17.7159	1.867	3.93686	186.7
17.81	17.836	1.86767	3.96356	186.767
17.83	17.8379	1.86767	3.96399	186.767
17.85	17.836	1.86833	3.96356	186.833
17.87	17.8335	1.86917	3.963	186.917
17.89	17.8406	1.86967	3.96458	186.967
17.91	17.8499	1.87017	3.96664	187.017
17.93	17.8615	1.87083	3.96921	187.083
17.95	17.8771	1.87133	3.97268	187.133
17.97	17.8947	1.872	3.9766	187.2
17.99	17.9128	1.87267	3.98061	187.267
18.01	17.9303	1.87317	3.98451	187.317
18.03	17.9475	1.87383	3.98833	187.383
18.05	17.9629	1.87433	3.99177	187.433
18.07	17.9796	1.875	3.99546	187.5
18.09	17.9969	1.8755	3.99932	187.55
18.11	18.1151	1.876	4.02558	187.6
18.131	18.1161	1.87617	4.0258	187.617
18.151	18.1148	1.87683	4.02552	187.683
18.171	18.1151	1.87733	4.02557	187.733
18.191	18.122	1.87783	4.0271	187.783
18.211	18.1282	1.87833	4.0285	187.833
18.231	18.1375	1.87883	4.03055	187.883
18.251	18.1494	1.8795	4.0332	187.95
18.271	18.1631	1.88	4.03625	188
18.291	18.1786	1.88033	4.0397	188.033
18.311	18.1959	1.881	4.04354	188.1
18.331	18.2133	1.8815	4.04741	188.15
18.351	18.2306	1.882	4.05125	188.2
18.371	18.3531	1.88267	4.07847	188.267
18.391	18.3834	1.88267	4.08519	188.267
18.411	18.3631	1.88317	4.08069	188.317
18.431	18.3663	1.88367	4.08139	188.367
18.451	18.3667	1.88417	4.08148	188.417
18.471	18.3724	1.88467	4.08276	188.467
18.491	18.3807	1.88517	4.08461	188.517
18.511	18.3915	1.88583	4.08701	188.583
18.531	18.4052	1.88633	4.09005	188.633
18.551	18.4191	1.88683	4.09313	188.683
18.571	18.4333	1.88733	4.09628	188.733
18.592	18.448	1.888	4.09955	188.8
18.612	18.4626	1.8885	4.1028	188.85
18.632	18.4785	1.889	4.10633	188.9
18.652	18.4958	1.8895	4.11019	188.95
18.672	18.5438	1.89017	4.12084	189.017
18.692	18.6448	1.89033	4.14329	189.033
18.712	18.618	1.8905	4.13734	189.05
18.732	18.6321	1.89117	4.14048	189.117
18.752	18.6301	1.89167	4.14002	189.167
18.772	18.6365	1.892	4.14145	189.2
18.792	18.6417	1.89233	4.14259	189.233
18.812	18.6501	1.893	4.14446	189.3
18.832	18.6632	1.89367	4.14737	189.367
18.852	18.6807	1.894	4.15126	189.4
18.872	18.6975	1.8945	4.155	189.45
18.892	18.7145	1.89467	4.15878	189.467
18.912	18.7287	1.8955	4.16193	189.55
18.932	18.8361	1.896	4.18581	189.6
18.952	18.8662	1.89617	4.19249	189.617
18.972	18.8516	1.8965	4.18923	189.65
18.992	18.8546	1.897	4.18991	189.7
19.012	18.8581	1.8975	4.19069	189.75
19.032	18.867	1.89783	4.19266	189.783
19.052	18.8771	1.89833	4.19492	189.833
19.072	18.8879	1.89883	4.1973	189.883
19.092	18.9009	1.89933	4.20019	189.933
19.112	18.9144	1.9	4.2032	190
19.132	18.9282	1.9005	4.20627	190.05
19.152	18.9415	1.901	4.20923	190.1
19.172	18.9562	1.9015	4.21248	190.15
19.192	18.9723	1.902	4.21606	190.2
19.212	19.0865	1.90233	4.24145	190.233
19.232	19.0655	1.9025	4.23677	190.25
19.252	19.086	1.903	4.24134	190.3
19.272	19.0864	1.90333	4.24141	190.333
19.292	19.0926	1.904	4.24281	190.4
19.313	19.0999	1.90433	4.24443	190.433
19.333	19.1114	1.905	4.24698	190.5
19.353	19.1244	1.9055	4.24986	190.55
19.373	19.1408	1.90583	4.25352	190.583
19.393	19.1575	1.90633	4.25723	190.633
19.413	19.1758	1.90683	4.26128	190.683
19.433	19.1941	1.90717	4.26535	190.717
19.453	19.3094	1.90767	4.29098	190.767
19.473	19.3156	1.90767	4.29235	190.767
19.493	19.3084	1.90817	4.29076	190.817
19.513	19.3087	1.9085	4.29083	190.85
19.533	19.3116	1.90883	4.29146	190.883
19.553	19.3151	1.90917	4.29225	190.917
19.573	19.3192	1.90967	4.29315	190.967
19.593	19.327	1.91017	4.29488	191.017
19.613	19.3403	1.91067	4.29785	191.067
19.633	19.3567	1.91133	4.30149	191.133
19.653	19.3735	1.91167	4.30521	191.167
19.673	19.3887	1.91217	4.30861	191.217
19.693	19.4042	1.9125	4.31205	191.25
19.713	19.4178	1.91317	4.31507	191.317
19.733	19.4323	1.9135	4.31829	191.35
19.753	19.4476	1.91417	4.3217	191.417
19.773	19.5523	1.91433	4.34496	191.433
19.793	19.5639	1.91467	4.34754	191.467
19.813	19.5606	1.91517	4.3468	191.517
19.833	19.5623	1.91567	4.34717	191.567
19.853	19.5683	1.916	4.34851	191.6
19.873	19.5751	1.9165	4.35001	191.65
19.893	19.5854	1.917	4.3523	191.7
19.913	19.5987	1.9175	4.35526	191.75
19.934	19.6169	1.918	4.35931	191.8
19.954	19.6352	1.91833	4.36337	191.833
19.974	19.6535	1.919	4.36744	191.9
19.994	19.672	1.91933	4.37156	191.933
20.014	19.7955	1.91967	4.39899	191.967
20.034	19.7761	1.91983	4.39468	191.983
20.054	19.7922	1.92033	4.39827	192.033
20.074	19.7917	1.92067	4.39816	192.067
20.094	19.797	1.921	4.39934	192.1
20.114	19.8022	1.9215	4.40049	192.15
20.134	19.8113	1.922	4.40252	192.2
20.154	19.8259	1.9225	4.40575	192.25
20.174	19.8407	1.92283	4.40905	192.283
20.194	19.8552	1.92317	4.41226	192.317
20.214	19.8682	1.92367	4.41516	192.367
20.234	19.8813	1.92417	4.41806	192.417
20.254	19.894	1.9245	4.42088	192.45
20.274	19.9061	1.925	4.42357	192.5
20.294	19.9203	1.92567	4.42673	192.567
20.314	19.938	1.926	4.43066	192.6
20.334	19.9554	1.9265	4.43454	192.65
20.354	19.9744	1.927	4.43877	192.7
20.374	20.0846	1.92733	4.46325	192.733
20.394	20.0964	1.92767	4.46587	192.767
20.414	20.0981	1.928	4.46624	192.8
20.434	20.1008	1.9285	4.46684	192.85
20.454	20.1066	1.92883	4.46812	192.883
20.474	20.1161	1.92933	4.47025	192.933
20.494	20.1279	1.92967	4.47286	192.967
20.514	20.1407	1.93017	4.47571	193.017
20.534	20.1545	1.9305	4.47878	193.05
20.554	20.1675	1.931	4.48166	193.1
20.574	20.1821	1.9315	4.48491	193.15
20.594	20.1975	1.932	4.48833	193.2
20.615	20.2926	1.93233	4.50947	193.233
20.635	20.3168	1.9325	4.51484	193.25
20.655	20.3105	1.93283	4.51345	193.283
20.675	20.3165	1.93317	4.51478	193.317
20.695	20.3189	1.9335	4.51532	193.35
20.715	20.3258	1.93383	4.51685	193.383
20.735	20.3325	1.93433	4.51833	193.433
20.755	20.3405	1.93467	4.52012	193.467
20.775	20.3506	1.935	4.52235	193.5
20.795	20.3602	1.93533	4.52449	193.533
20.815	20.3696	1.93583	4.52658	193.583
20.835	20.379	1.93633	4.52868	193.633
20.855	20.3886	1.93667	4.5308	193.667
20.875	20.3981	1.937	4.53292	193.7
20.895	20.4072	1.9375	4.53494	193.75
20.915	20.4179	1.938	4.53732	193.8
20.935	20.4305	1.93867	4.54011	193.867
20.956	20.4478	1.93883	4.54395	193.883
20.976	20.4644	1.9395	4.54765	193.95
20.996	20.549	1.94	4.56645	194
21.016	20.6133	1.94017	4.58073	194.017
21.036	20.5881	1.94017	4.57513	194.017
21.056	20.6	1.94083	4.57777	194.083
21.076	20.5987	1.94133	4.57748	194.133
21.096	20.6073	1.94167	4.5794	194.167
21.116	20.6172	1.94217	4.58159	194.217
21.136	20.6284	1.94267	4.58409	194.267
21.156	20.641	1.943	4.5869	194.3
21.176	20.6539	1.9435	4.58975	194.35
21.196	20.6675	1.944	4.59278	194.4
21.216	20.683	1.9445	4.59621	194.45
21.236	20.8069	1.94467	4.62376	194.467
21.256	20.803	1.94483	4.62288	194.483
21.276	20.7998	1.9455	4.62217	194.55
21.296	20.7997	1.94583	4.62216	194.583
21.316	20.8056	1.94617	4.62347	194.617
21.336	20.8119	1.94667	4.62487	194.667
21.356	20.8196	1.947	4.62657	194.7
21.376	20.8288	1.9475	4.62862	194.75
21.396	20.8378	1.948	4.63062	194.8
21.416	20.8479	1.9485	4.63286	194.85
21.436	20.8585	1.949	4.63523	194.9
21.456	20.8688	1.9495	4.63751	194.95
21.476	20.879	1.95	4.63979	195
21.497	20.8903	1.9505	4.64228	195.05
21.517	20.9033	1.951	4.64517	195.1
21.537	20.9176	1.9515	4.64836	195.15
21.557	20.9339	1.95217	4.65199	195.217
21.577	20.9502	1.9525	4.65559	195.25
21.597	20.9679	1.95317	4.65953	195.317
21.617	21.0803	1.95333	4.68451	195.333
21.637	21.0773	1.95367	4.68385	195.367
21.657	21.0782	1.95433	4.68405	195.433
21.677	21.0792	1.9545	4.68428	195.45
21.697	21.0883	1.95533	4.68628	195.533
21.717	21.0975	1.95583	4.68833	195.583
21.737	21.1112	1.95617	4.69137	195.617
21.757	21.1252	1.95667	4.69449	195.667
21.777	21.1406	1.95717	4.69791	195.717
21.797	21.1573	1.95767	4.70162	195.767
21.817	21.1739	1.95817	4.70531	195.817
21.837	21.3118	1.95867	4.73595	195.867
21.857	21.315	1.95883	4.73666	195.883
21.877	21.307	1.95917	4.73488	195.917
21.897	21.3054	1.95967	4.73454	195.967
21.917	21.31	1.96	4.73556	196
21.937	21.3152	1.9605	4.73672	196.05
21.957	21.3219	1.961	4.73821	196.1
21.977	21.3298	1.96133	4.73995	196.133
21.997	21.3387	1.96183	4.74194	196.183
22.017	21.348	1.96233	4.74399	196.233
22.037	21.3568	1.96267	4.74596	196.267
22.058	21.3652	1.96333	4.74783	196.333
22.078	21.3752	1.96367	4.75005	196.367
22.098	21.3873	1.96417	4.75273	196.417
22.118	21.4004	1.96483	4.75565	196.483
22.138	21.4151	1.96533	4.75892	196.533
22.158	21.4312	1.96583	4.7625	196.583
22.178	21.4474	1.96633	4.76609	196.633
22.198	21.5719	1.9665	4.79376	196.65
22.218	21.544	1.96683	4.78756	196.683
22.238	21.5653	1.96733	4.79229	196.733
22.258	21.5654	1.96783	4.79232	196.783
22.278	21.5754	1.96817	4.79454	196.817
22.298	21.5849	1.96867	4.79663	196.867
22.318	21.5955	1.96933	4.799	196.933
22.338	21.6079	1.96967	4.80176	196.967
22.358	21.6214	1.97033	4.80476	197.033
22.378	21.7117	1.97083	4.82482	197.083
22.398	21.7562	1.971	4.8347	197.1
22.418	21.7456	1.97133	4.83235	197.133
22.438	21.7588	1.97183	4.83529	197.183
22.458	21.7585	1.97233	4.83522	197.233
22.478	21.7691	1.97267	4.83757	197.267
22.498	21.7796	1.97317	4.83991	197.317
22.518	21.7912	1.97367	4.84249	197.367
22.538	21.8038	1.97417	4.84528	197.417
22.558	21.8161	1.97467	4.84802	197.467
22.578	21.8297	1.97517	4.85105	197.517
22.598	21.8446	1.97567	4.85436	197.567
22.618	21.8619	1.97617	4.8582	197.617
22.638	21.9918	1.97633	4.88707	197.633
22.658	21.988	1.9765	4.88622	197.65
22.678	21.9873	1.977	4.88606	197.7
22.698	21.9882	1.9775	4.88627	197.75
22.719	21.9967	1.97783	4.88816	197.783
22.739	22.0078	1.97817	4.89063	197.817
22.759	22.0233	1.97867	4.89406	197.867
22.779	22.0409	1.97917	4.89797	197.917
22.799	22.1697	1.9795	4.9266	197.95
22.819	22.1862	1.9795	4.93026	197.95
22.839	22.173	1.98	4.92733	198
22.859	22.1767	1.98033	4.92815	198.033
22.879	22.181	1.98067	4.92911	198.067
22.899	22.189	1.98083	4.9309	198.083
22.919	22.1993	1.98117	4.93318	198.117
22.939	22.2134	1.98167	4.93631	198.167
22.959	22.23	1.982	4.93999	198.2
22.979	22.247	1.9825	4.94378	198.25
22.999	22.2636	1.98283	4.94746	198.283
23.019	22.28	1.9835	4.95112	198.35
23.039	22.392	1.98367	4.976	198.367
23.059	22.4093	1.98367	4.97985	198.367
23.079	22.4038	1.984	4.97863	198.4
23.099	22.4021	1.98417	4.97825	198.417
23.119	22.4042	1.9845	4.97872	198.45
23.139	22.4091	1.98483	4.97981	198.483
23.159	22.4162	1.98533	4.98138	198.533
23.179	22.4261	1.98567	4.98359	198.567
23.199	22.5133	1.98617	5.00295	198.617
23.219	22.5693	1.98617	5.0154	198.617
23.239	22.5414	1.98633	5.00919	198.633
23.259	22.5502	1.98683	5.01115	198.683
23.279	22.5521	1.98717	5.01158	198.717
23.299	22.562	1.9875	5.01378	198.75
23.32	22.5712	1.98783	5.01582	198.783
23.34	22.5815	1.98817	5.01811	198.817
23.36	22.5928	1.9885	5.02063	198.85
23.38	22.6542	1.98883	5.03426	198.883
23.4	22.7213	1.989	5.04917	198.9
23.42	22.7068	1.98917	5.04595	198.917
23.44	22.7195	1.9895	5.04878	198.95
23.46	22.7205	1.98983	5.04901	198.983
23.48	22.729	1.99	5.05088	199
23.5	22.7357	1.99033	5.05237	199.033
23.52	22.7449	1.99067	5.05441	199.067
23.54	22.7545	1.99117	5.05655	199.117
23.56	22.7655	1.9915	5.05899	199.15
23.58	22.7762	1.99183	5.06138	199.183
23.6	22.7875	1.99217	5.06388	199.217
23.62	22.7979	1.99233	5.0662	199.233
23.64	22.8094	1.99283	5.06876	199.283
23.66	22.8234	1.99333	5.07186	199.333
23.68	22.8407	1.99367	5.07571	199.367
23.7	22.9613	1.99383	5.10251	199.383
23.72	22.933	1.994	5.09622	199.4
23.74	22.9569	1.99433	5.10152	199.433
23.76	22.9552	1.99467	5.10116	199.467
23.78	22.9631	1.995	5.10291	199.5
23.8	22.9709	1.99533	5.10465	199.533
23.82	22.9836	1.99567	5.10747	199.567
23.841	22.9993	1.996	5.11096	199.6
23.861	23.0157	1.99633	5.1146	199.633
23.881	23.1249	1.99667	5.13887	199.667
23.901	23.1019	1.99667	5.13375	199.667
23.921	23.1234	1.99717	5.13853	199.717
23.941	23.1234	1.9975	5.13853	199.75
23.961	23.1309	1.99783	5.1402	199.783
23.981	23.1401	1.99817	5.14225	199.817
24.001	23.1536	1.9985	5.14525	199.85
24.021	23.1712	1.99867	5.14915	199.867
24.041	23.1881	1.99917	5.15291	199.917
24.061	23.2057	1.9995	5.15683	199.95
24.081	23.2239	1.99983	5.16087	199.983
24.101	23.2403	2.00017	5.16451	200.017
24.121	23.255	2.0005	5.16778	200.05
24.141	23.2708	2.00083	5.17129	200.083
24.161	23.287	2.00117	5.17488	200.117
24.181	23.3059	2.00167	5.17909	200.167
24.201	23.4298	2.00183	5.20661	200.183
24.221	23.4322	2.00183	5.20716	200.183
24.241	23.4292	2.00217	5.20648	200.217
24.261	23.4299	2.00233	5.20663	200.233
24.281	23.432	2.00267	5.20712	200.267
24.301	23.4358	2.00283	5.20797	200.283
24.321	23.4412	2.00317	5.20915	200.317
24.341	23.4499	2.0035	5.21109	200.35
24.361	23.4621	2.00383	5.2138	200.383
24.381	23.4779	2.00417	5.21731	200.417
24.401	23.4944	2.0045	5.22097	200.45
24.421	23.5089	2.00467	5.22421	200.467
24.441	23.5226	2.005	5.22724	200.5
24.461	23.5371	2.00533	5.23048	200.533
24.482	23.6573	2.0055	5.25717	200.55
24.502	23.6279	2.00567	5.25065	200.567
24.522	23.6485	2.006	5.25523	200.6
24.542	23.6471	2.00617	5.25492	200.617
24.562	23.6523	2.0065	5.25608	200.65
24.582	23.6589	2.00667	5.25754	200.667
24.602	23.6693	2.007	5.25984	200.7
24.622	23.6815	2.00733	5.26255	200.733
24.642	23.6941	2.00767	5.26536	200.767
24.662	23.7081	2.00783	5.26846	200.783
24.682	23.7206	2.00817	5.27125	200.817
24.702	23.7334	2.0085	5.27409	200.85
24.722	23.7449	2.00883	5.27665	200.883
24.742	23.7575	2.00917	5.27944	200.917
24.762	23.7709	2.0095	5.28242	200.95
24.782	23.7865	2.00983	5.2859	200.983
24.802	23.8886	2.01017	5.30858	201.017
24.822	23.9191	2.01033	5.31536	201.033
24.842	23.9028	2.0105	5.31173	201.05
24.862	23.9097	2.01083	5.31327	201.083
24.883	23.9112	2.01117	5.3136	201.117
24.903	23.919	2.0115	5.31534	201.15
24.923	23.9273	2.01167	5.31717	201.167
24.943	23.9397	2.01217	5.31994	201.217
24.963	23.9552	2.01233	5.32338	201.233
24.983	23.9722	2.01267	5.32715	201.267
25.003	24.0409	2.01317	5.34241	201.317
25.023	24.1108	2.01317	5.35795	201.317
25.043	24.091	2.01333	5.35356	201.333
25.063	24.1036	2.01367	5.35636	201.367
25.083	24.1022	2.01383	5.35604	201.383
25.103	24.107	2.01417	5.35712	201.417
25.123	24.1122	2.01433	5.35826	201.433
25.143	24.121	2.01467	5.36023	201.467
25.163	24.1344	2.01517	5.3632	201.517
25.183	24.1523	2.01533	5.36717	201.533
25.203	24.1689	2.01567	5.37086	201.567
25.223	24.1855	2.016	5.37456	201.6
25.243	24.2005	2.01633	5.37788	201.633
25.263	24.2149	2.0165	5.38109	201.65
25.283	24.2288	2.01683	5.38418	201.683
25.303	24.2423	2.01717	5.38719	201.717
25.323	24.2563	2.01767	5.39029	201.767
25.343	24.2739	2.01783	5.3942	201.783
25.363	24.3854	2.018	5.41898	201.8
25.383	24.3885	2.018	5.41966	201.8
25.403	24.3877	2.01817	5.41948	201.817
25.423	24.3874	2.0185	5.41942	201.85
25.443	24.3889	2.01867	5.41976	201.867
25.463	24.3914	2.019	5.42031	201.9
25.483	24.3964	2.01917	5.42141	201.917
25.503	24.4025	2.01933	5.42278	201.933
25.523	24.4101	2.01967	5.42446	201.967
25.544	24.4205	2.02	5.42678	202
25.564	24.4341	2.02033	5.4298	202.033
25.584	24.4514	2.0205	5.43365	202.05
25.604	24.5261	2.021	5.45024	202.1
25.624	24.5765	2.021	5.46144	202.1
25.644	24.5619	2.02117	5.45821	202.117
25.664	24.574	2.0215	5.46088	202.15
25.684	24.5733	2.02183	5.46074	202.183
25.704	24.5801	2.02183	5.46224	202.183
25.724	24.5865	2.02217	5.46368	202.217
25.744	24.5945	2.0225	5.46545	202.25
25.764	24.6055	2.02267	5.46789	202.267
25.784	24.6215	2.023	5.47144	202.3
25.804	24.6377	2.02333	5.47504	202.333
25.824	24.6543	2.0235	5.47874	202.35
25.844	24.6696	2.02383	5.48214	202.383
25.864	24.685	2.02417	5.48554	202.417
25.884	24.6988	2.02433	5.48863	202.433
25.904	24.7122	2.02467	5.4916	202.467
25.924	24.7263	2.025	5.49474	202.5
25.944	24.7418	2.02533	5.49819	202.533
25.964	24.7599	2.02567	5.50219	202.567
25.984	24.8731	2.02583	5.52736	202.583
26.004	24.8858	2.02583	5.53019	202.583
26.024	24.881	2.026	5.52912	202.6
26.044	24.8842	2.02633	5.52983	202.633
26.065	24.8852	2.0265	5.53004	202.65
26.085	24.8904	2.02667	5.5312	202.667
26.105	24.8966	2.027	5.53258	202.7
26.125	24.9054	2.02733	5.53452	202.733
26.145	24.9183	2.0275	5.53739	202.75
26.165	24.9325	2.02783	5.54056	202.783
26.185	24.9482	2.028	5.54404	202.8
26.205	24.9614	2.02817	5.54698	202.817
26.225	24.9737	2.02833	5.54971	202.833
26.245	24.9848	2.0285	5.55217	202.85
26.265	24.9943	2.0285	5.5543	202.85
26.285	25.0026	2.02883	5.55614	202.883
26.305	25.1494	2.018	5.58876	201.8
26.325	23.9468	1.99083	5.32152	199.083
26.345	20.7504	1.94867	4.6112	194.867
26.365	16.3483	1.89	3.63296	189
26.385	11.5822	1.81167	2.57383	181.167
26.405	6.78088	1.72267	1.50686	172.267
26.425	1.14948	1.61617	0.25544	161.617
26.445	-0.285704	1.49317	-0.0634897	149.317
26.465	-0.0617861	1.35383	-0.0137303	135.383
26.485	-0.0357656	1.1915	-0.00794792	119.15
26.505	-0.054564	1.02233	-0.0121253	102.233
26.525	-0.0462383	0.838333	-0.0102752	83.8333
26.545	-0.0460474	0.644333	-0.0102327	64.4333
26.565	-0.0385161	0.484	-0.00855914	48.4
26.585	-0.0312207	0.370167	-0.00693793	37.0167
26.605	-0.0260576	0.282833	-0.00579058	28.2833
26.625	-0.0223213	0.213	-0.00496029	21.3
26.645	-0.0195122	0.162833	-0.00433605	16.2833
26.665	-0.0173643	0.123833	-0.00385872	12.3833
26.685	-0.0155996	0.0935	-0.00346658	9.35
26.705	-0.0138193	0.0711667	-0.00307096	7.11667
26.725	-0.0127163	0.054	-0.00282585	5.4
26.745	-0.0120249	0.0411667	-0.0026722	4.11667
26.765	-0.011231	0.0313333	-0.00249577	3.13333
26.785	-0.0105835	0.0233333	-0.00235189	2.33333
26.806	-0.0103481	0.0176667	-0.00229959	1.76667
26.826	-0.00962744	0.0133333	-0.00213943	1.33333
26.846	-0.00856836	0.0095	-0.00190408	0.95
26.866	-0.00837744	0.00716667	-0.00186165	0.716667
26.886	-0.00840674	0.00533333	-0.00186816	0.533333
26.906	-0.00805371	0.00383333	-0.00178971	0.383333
26.926	-0.00778906	0.00266667	-0.0017309	0.266667
26.946	-0.00797998	0.00183333	-0.00177333	0.183333
26.966	-0.00777393	0.00116667	-0.00172754	0.116667
26.986	-0.0072002	0.0005	-0.00160004	0.05
27.006	-0.00700928	0.000333333	-0.00155762	0.0333333
27.026	-0.00724463	0	-0.00160992	0

## Sheet: Sample 28
Time (s)	Load (N)	Displacement (mm)	Stress (MPa)	Strain (%)
0	0.000295898	0	6.57552e-05	0
0.02	0.00020752	0	4.61155e-05	0
0.04	8.98437e-05	0	1.99653e-05	0
0.06	-0.000174805	0	-3.88455e-05	0
0.08	-0.000116211	0	-2.58247e-05	0
0.1	-0.000189453	0	-4.21007e-05	0
0.12	-0.000380859	0	-8.46354e-05	0
0.14	-0.000454102	0	-0.000100911	0
0.16	-0.000336426	0	-7.47613e-05	0
0.18	-0.000424805	0	-9.4401e-05	0
0.201	-0.000483887	0	-0.00010753	0
0.221	-0.000424805	0	-9.4401e-05	0
0.241	-0.000233887	0	-5.19748e-05	0
0.261	-0.000116211	0	-2.58247e-05	0
0.281	-0.000233887	0	-5.19748e-05	0
0.301	-0.00020459	0	-4.54644e-05	0
0.321	-0.000130371	0	-2.89714e-05	0
0.341	-0.000116211	0	-2.58247e-05	0
0.361	0.000133789	0	2.97309e-05	0
0.381	1.61133e-05	0	3.58073e-06	0
0.401	1.46484e-06	0	3.25521e-07	0
0.421	-0.000160156	0	-3.55903e-05	0
0.441	-0.000322266	0	-7.16146e-05	0
0.461	-0.000380859	0	-8.46354e-05	0
0.481	-0.000351562	0	-7.8125e-05	0
0.501	-0.000101074	0	-2.24609e-05	0
0.521	-4.24805e-05	0	-9.4401e-06	0
0.541	-0.000160156	0	-3.55903e-05	0
0.561	-0.000130371	0	-2.89714e-05	0
0.581	6.05469e-05	0	1.34549e-05	0
0.601	0.000325195	0	7.22656e-05	0
0.621	0.000192871	0	4.28602e-05	0
0.641	-8.64258e-05	0	-1.92057e-05	0
0.661	8.98437e-05	0	1.99653e-05	0
0.681	0.000384277	0	8.5395e-05	0
0.701	0.000486816	0	0.000108181	0
0.721	0.000486816	0	0.000108181	0
0.741	0.000442871	0	9.84158e-05	0
0.762	0.000222168	0	4.93707e-05	0
0.782	8.98437e-05	0	1.99653e-05	0
0.802	0.000178223	0	3.9605e-05	0
0.822	0.000133789	0	2.97309e-05	0
0.842	-0.000101074	0	-2.24609e-05	0
0.862	-0.000277832	0	-6.17404e-05	0
0.882	-0.000174805	0	-3.88455e-05	0
0.902	1.61133e-05	0	3.58073e-06	0
0.922	-1.31836e-05	0	-2.92969e-06	0
0.942	-2.7832e-05	0	-6.1849e-06	0
0.962	-4.24805e-05	0	-9.4401e-06	0
0.982	-0.000145508	0.000166667	-3.23351e-05	0.0166667
1.002	7.51953e-05	0.000166667	1.67101e-05	0.0166667
1.022	1.61133e-05	0.000166667	3.58073e-06	0.0166667
1.042	0.000192871	0.000166667	4.28602e-05	0.0166667
1.062	0.00028125	0.000166667	6.25e-05	0.0166667
1.082	0.000133789	0.000166667	2.97309e-05	0.0166667
1.102	0.00028125	0.000166667	6.25e-05	0.0166667
1.122	0.000325195	0.000166667	7.22656e-05	0.0166667
1.142	0.000266602	0.000166667	5.92448e-05	0.0166667
1.162	0.000413574	0.000166667	9.19054e-05	0.0166667
1.182	0.00045752	0.000166667	0.000101671	0.0166667
1.202	0.000722656	0.000166667	0.00016059	0.0166667
1.222	0.000736816	0.000166667	0.000163737	0.0166667
1.242	0.000751953	0.000166667	0.000167101	0.0166667
1.262	0.000766602	0.000166667	0.000170356	0.0166667
1.282	0.000884277	0.000166667	0.000196506	0.0166667
1.302	0.000884277	0.000166667	0.000196506	0.0166667
1.322	0.000840332	0.000166667	0.00018674	0.0166667
1.342	0.000825195	0.000166667	0.000183377	0.0166667
1.362	0.000766602	0.000166667	0.000170356	0.0166667
1.383	0.000530762	0.000166667	0.000117947	0.0166667
1.403	0.00045752	0.000166667	0.000101671	0.0166667
1.423	0.00045752	0.000166667	0.000101671	0.0166667
1.443	0.00045752	0.000166667	0.000101671	0.0166667
1.463	0.000251465	0.000166667	5.58811e-05	0.0166667
1.483	0.000148926	0.000166667	3.30946e-05	0.0166667
1.503	-8.64258e-05	0.000166667	-1.92057e-05	0.0166667
1.523	3.125e-05	0.000333333	6.94444e-06	0.0333333
1.543	0.000266602	0.000333333	5.92448e-05	0.0333333
1.563	0.000119141	0.000333333	2.64757e-05	0.0333333
1.583	-0.000145508	0.000333333	-3.23351e-05	0.0333333
1.603	-0.000233887	0.000333333	-5.19748e-05	0.0333333
1.623	-0.000395508	0.000333333	-8.78906e-05	0.0333333
1.643	-0.000380859	0.000333333	-8.46354e-05	0.0333333
1.663	-0.000277832	0.000333333	-6.17404e-05	0.0333333
1.683	-0.000116211	0.000333333	-2.58247e-05	0.0333333
1.703	-7.17773e-05	0.000333333	-1.59505e-05	0.0333333
1.723	-0.000189453	0.000333333	-4.21007e-05	0.0333333
1.743	1.46484e-06	0.0005	3.25521e-07	0.05
1.763	8.98437e-05	0.0005	1.99653e-05	0.05
1.783	0.000178223	0.0005	3.9605e-05	0.05
1.803	0.000133789	0.0005	2.97309e-05	0.05
1.823	0.000133789	0.0005	2.97309e-05	0.05
1.843	0.00020752	0.0005	4.61155e-05	0.05
1.863	8.98437e-05	0.0005	1.99653e-05	0.05
1.883	0.000192871	0.0005	4.28602e-05	0.05
1.904	0.000133789	0.0005	2.97309e-05	0.05
1.924	7.51953e-05	0.0005	1.67101e-05	0.05
1.944	8.98437e-05	0.0005	1.99653e-05	0.05
1.964	-5.71289e-05	0.0005	-1.26953e-05	0.05
1.984	7.51953e-05	0.000666667	1.67101e-05	0.0666667
2.004	0.000251465	0.000666667	5.58811e-05	0.0666667
2.024	0.000384277	0.000666667	8.5395e-05	0.0666667
2.044	0.000486816	0.000666667	0.000108181	0.0666667
2.064	0.000501465	0.000666667	0.000111437	0.0666667
2.084	0.000516602	0.000666667	0.0001148	0.0666667
2.104	0.000648926	0.000666667	0.000144206	0.0666667
2.124	0.000634277	0.000666667	0.000140951	0.0666667
2.144	0.000325195	0.000666667	7.22656e-05	0.0666667
2.164	0.000178223	0.000833333	3.9605e-05	0.0833333
2.184	-2.7832e-05	0.000833333	-6.1849e-06	0.0833333
2.204	-2.7832e-05	0.000833333	-6.1849e-06	0.0833333
2.224	-0.000277832	0.000833333	-6.17404e-05	0.0833333
2.244	-0.000174805	0.000833333	-3.88455e-05	0.0833333
2.264	-5.71289e-05	0.000833333	-1.26953e-05	0.0833333
2.284	1.46484e-06	0.000833333	3.25521e-07	0.0833333
2.304	0.000104492	0.000833333	2.32205e-05	0.0833333
2.324	0.000222168	0.000833333	4.93707e-05	0.0833333
2.344	4.54102e-05	0.001	1.00911e-05	0.1
2.364	8.98437e-05	0.001	1.99653e-05	0.1
2.384	3.125e-05	0.001	6.94444e-06	0.1
2.404	0.000163086	0.001	3.62413e-05	0.1
2.424	0.000237305	0.001	5.27344e-05	0.1
2.444	0.000237305	0.00116667	5.27344e-05	0.116667
2.464	-1.31836e-05	0.00116667	-2.92969e-06	0.116667
2.484	4.54102e-05	0.00116667	1.00911e-05	0.116667
2.505	0.000163086	0.00133333	3.62413e-05	0.133333
2.525	1.46484e-06	0.00133333	3.25521e-07	0.133333
2.545	4.54102e-05	0.00133333	1.00911e-05	0.133333
2.565	-0.00021875	0.0015	-4.86111e-05	0.15
2.585	-0.000145508	0.00133333	-3.23351e-05	0.133333
2.605	-0.00021875	0.0015	-4.86111e-05	0.15
2.625	-0.000307129	0.0015	-6.82509e-05	0.15
2.645	-0.00021875	0.0015	-4.86111e-05	0.15
2.665	-0.000145508	0.00166667	-3.23351e-05	0.166667
2.685	1.46484e-06	0.00166667	3.25521e-07	0.166667
2.705	7.51953e-05	0.00183333	1.67101e-05	0.183333
2.725	8.98437e-05	0.00183333	1.99653e-05	0.183333
2.745	0.000133789	0.002	2.97309e-05	0.2
2.765	0.000325195	0.002	7.22656e-05	0.2
2.785	0.00045752	0.002	0.000101671	0.2
2.805	0.00028125	0.002	6.25e-05	0.2
2.825	0.00020752	0.00216667	4.61155e-05	0.216667
2.845	0.000237305	0.00216667	5.27344e-05	0.216667
2.865	0.000384277	0.00233333	8.5395e-05	0.233333
2.885	0.000266602	0.00233333	5.92448e-05	0.233333
2.905	0.000384277	0.0025	8.5395e-05	0.25
2.925	0.000530762	0.0025	0.000117947	0.25
2.945	0.000501465	0.00266667	0.000111437	0.266667
2.965	0.000472168	0.00283333	0.000104926	0.283333
2.986	0.000516602	0.003	0.0001148	0.3
3.006	0.00045752	0.003	0.000101671	0.3
3.026	0.000237305	0.003	5.27344e-05	0.3
3.046	0.00028125	0.00316667	6.25e-05	0.316667
3.066	0.000222168	0.00333333	4.93707e-05	0.333333
3.086	7.51953e-05	0.00333333	1.67101e-05	0.333333
3.106	0.000339844	0.0035	7.55208e-05	0.35
3.126	0.000133789	0.00366667	2.97309e-05	0.366667
3.146	0.000104492	0.00383333	2.32205e-05	0.383333
3.166	0.000163086	0.00383333	3.62413e-05	0.383333
3.186	0.000192871	0.00416667	4.28602e-05	0.416667
3.206	0.000295898	0.00416667	6.57552e-05	0.416667
3.226	1.61133e-05	0.0045	3.58073e-06	0.45
3.246	-4.24805e-05	0.0045	-9.4401e-06	0.45
3.266	-0.000277832	0.00466667	-6.17404e-05	0.466667
3.286	-0.000307129	0.00483333	-6.82509e-05	0.483333
3.306	-8.64258e-05	0.005	-1.92057e-05	0.5
3.326	1.46484e-06	0.00516667	3.25521e-07	0.516667
3.346	-4.24805e-05	0.00533333	-9.4401e-06	0.533333
3.366	1.61133e-05	0.0055	3.58073e-06	0.55
3.386	0.000133789	0.00566667	2.97309e-05	0.566667
3.406	-0.000174805	0.00583333	-3.88455e-05	0.583333
3.426	-8.64258e-05	0.006	-1.92057e-05	0.6
3.446	8.98437e-05	0.00616667	1.99653e-05	0.616667
3.466	0.000192871	0.0065	4.28602e-05	0.65
3.486	0.000310547	0.00666667	6.90104e-05	0.666667
3.506	0.00035498	0.00666667	7.88846e-05	0.666667
3.526	0.000222168	0.007	4.93707e-05	0.7
3.547	0.000428223	0.00716667	9.51606e-05	0.716667
3.567	0.000663574	0.00733333	0.000147461	0.733333
3.587	0.000575195	0.00766667	0.000127821	0.766667
3.607	0.000472168	0.00783333	0.000104926	0.783333
3.627	0.000530762	0.008	0.000117947	0.8
3.647	0.000501465	0.00816667	0.000111437	0.816667
3.667	0.000163086	0.0085	3.62413e-05	0.85
3.687	0.000428223	0.00866667	9.51606e-05	0.866667
3.707	0.000472168	0.009	0.000104926	0.9
3.727	0.000192871	0.00916667	4.28602e-05	0.916667
3.747	-5.71289e-05	0.00933333	-1.26953e-05	0.933333
3.767	-0.000174805	0.00983333	-3.88455e-05	0.983333
3.787	-0.000322266	0.00983333	-7.16146e-05	0.983333
3.807	-0.000307129	0.0101667	-6.82509e-05	1.01667
3.827	-0.000174805	0.0106667	-3.88455e-05	1.06667
3.847	3.125e-05	0.0108333	6.94444e-06	1.08333
3.867	-0.000189453	0.0111667	-4.21007e-05	1.11667
3.887	-5.71289e-05	0.0115	-1.26953e-05	1.15
3.907	1.61133e-05	0.0116667	3.58073e-06	1.16667
3.927	8.98437e-05	0.0121667	1.99653e-05	1.21667
3.947	1.46484e-06	0.0123333	3.25521e-07	1.23333
3.967	3.125e-05	0.0126667	6.94444e-06	1.26667
3.987	0.000192871	0.0131667	4.28602e-05	1.31667
4.007	-4.24805e-05	0.0133333	-9.4401e-06	1.33333
4.027	-2.7832e-05	0.0138333	-6.1849e-06	1.38333
4.047	0.000237305	0.0141667	5.27344e-05	1.41667
4.067	0.00035498	0.0145	7.88846e-05	1.45
4.087	0.000486816	0.0148333	0.000108181	1.48333
4.107	0.000472168	0.0153333	0.000104926	1.53333
4.127	0.000692871	0.0156667	0.000153971	1.56667
4.147	0.000619141	0.016	0.000137587	1.6
4.167	0.000663574	0.0165	0.000147461	1.65
4.187	0.000736816	0.0168333	0.000163737	1.68333
4.207	0.000692871	0.0171667	0.000153971	1.71667
4.227	0.000486816	0.0176667	0.000108181	1.76667
4.247	0.000619141	0.018	0.000137587	1.8
4.267	0.000634277	0.0185	0.000140951	1.85
4.287	0.000575195	0.0188333	0.000127821	1.88333
4.307	0.000634277	0.0193333	0.000140951	1.93333
4.327	0.000795898	0.0198333	0.000176866	1.98333
4.347	0.000972656	0.0201667	0.000216146	2.01667
4.368	0.000986816	0.0206667	0.000219293	2.06667
4.388	0.0010166	0.0211667	0.000225911	2.11667
4.408	0.00100195	0.0215	0.000222656	2.15
4.428	0.000986816	0.022	0.000219293	2.2
4.448	0.00095752	0.0223333	0.000212782	2.23333
4.468	0.00095752	0.0228333	0.000212782	2.28333
4.488	0.000884277	0.0233333	0.000196506	2.33333
4.508	0.000810547	0.0238333	0.000180122	2.38333
4.528	0.000854492	0.0241667	0.000189887	2.41667
4.548	0.000928711	0.0248333	0.00020638	2.48333
4.568	0.000986816	0.0251667	0.000219293	2.51667
4.588	0.000928711	0.0256667	0.00020638	2.56667
4.608	0.000972656	0.0263333	0.000216146	2.63333
4.628	0.00095752	0.0268333	0.000212782	2.68333
4.648	0.00129639	0.0273333	0.000288086	2.73333
4.668	0.00134033	0.0278333	0.000297852	2.78333
4.688	0.00103125	0.0283333	0.000229167	2.83333
4.708	0.00122266	0.029	0.000271701	2.9
4.728	0.00172266	0.0295	0.000382813	2.95
4.748	0.0017666	0.0301667	0.000392578	3.01667
4.768	0.00159033	0.0306667	0.000353407	3.06667
4.788	0.00178174	0.0313333	0.000395942	3.13333
4.808	0.00185498	0.0318333	0.000412218	3.18333
4.828	0.00157568	0.0325	0.000350152	3.25
4.848	0.00170801	0.0331667	0.000379557	3.31667
4.868	0.00154639	0.0336667	0.000343641	3.36667
4.888	0.00125195	0.0343333	0.000278212	3.43333
4.908	0.0010166	0.0348333	0.000225911	3.48333
4.928	0.000972656	0.0355	0.000216146	3.55
4.948	0.0010752	0.0361667	0.000238932	3.61667
4.968	0.00113428	0.0368333	0.000252062	3.68333
4.989	0.00116357	0.0375	0.000258572	3.75
5.009	0.00110449	0.0381667	0.000245443	3.81667
5.029	0.000986816	0.0388333	0.000219293	3.88333
5.049	0.00114893	0.0395	0.000255317	3.95
5.069	0.0015166	0.0401667	0.000337023	4.01667
5.089	0.00169336	0.0408333	0.000376302	4.08333
5.109	0.00150195	0.0415	0.000333767	4.15
5.129	0.00159033	0.0421667	0.000353407	4.21667
5.149	0.00188428	0.0428333	0.000418728	4.28333
5.169	0.00189893	0.0436667	0.000421984	4.36667
5.189	0.0020459	0.0443333	0.000454644	4.43333
5.209	0.00219336	0.045	0.000487413	4.5
5.229	0.00220801	0.0458333	0.000490668	4.58333
5.249	0.00220801	0.0465	0.000490668	4.65
5.269	0.0020166	0.0473333	0.000448134	4.73333
5.289	0.00189893	0.048	0.000421984	4.8
5.309	0.00187012	0.0486667	0.000415582	4.86667
5.329	0.00192822	0.0495	0.000428494	4.95
5.349	0.00203174	0.0501667	0.000451497	5.01667
5.369	0.00197266	0.051	0.000438368	5.1
5.389	0.00192822	0.0515	0.000428494	5.15
5.409	0.00181104	0.0523333	0.000402452	5.23333
5.429	0.00178174	0.0531667	0.000395942	5.31667
5.449	0.00210498	0.0538333	0.000467773	5.38333
5.469	0.00229639	0.0546667	0.000510308	5.46667
5.489	0.00234033	0.0555	0.000520074	5.55
5.509	0.00244336	0.0563333	0.000542969	5.63333
5.529	0.00256104	0.0571667	0.000569119	5.71667
5.549	0.00269336	0.058	0.000598524	5.8
5.569	0.00264941	0.0588333	0.000588759	5.88333
5.589	0.00261963	0.0596667	0.00058214	5.96667
5.609	0.00286963	0.0605	0.000637695	6.05
5.629	0.00279639	0.0613333	0.000621419	6.13333
5.649	0.00260547	0.0621667	0.000578993	6.21667
5.669	0.00247266	0.0631667	0.000549479	6.31667
5.689	0.00259033	0.064	0.000575629	6.4
5.71	0.00261963	0.065	0.00058214	6.5
5.73	0.00259033	0.0658333	0.000575629	6.58333
5.75	0.00257568	0.0666667	0.000572374	6.66667
5.77	0.00269336	0.0673333	0.000598524	6.73333
5.79	0.00261963	0.0685	0.00058214	6.85
5.81	0.00275244	0.0693333	0.000611654	6.93333
5.83	0.00297314	0.0705	0.000660699	7.05
5.85	0.00326709	0.0713333	0.00072602	7.13333
5.87	0.00331104	0.0723333	0.000735786	7.23333
5.89	0.00363477	0.0731667	0.000807726	7.31667
5.91	0.00348779	0.0741667	0.000775065	7.41667
5.93	0.00362012	0.0751667	0.000804471	7.51667
5.95	0.00354639	0.0761667	0.000788086	7.61667
5.97	0.00362012	0.077	0.000804471	7.7
5.99	0.00342871	0.0778333	0.000761936	7.78333
6.01	0.00338477	0.0788333	0.00075217	7.88333
6.03	0.00369385	0.0796667	0.000820855	7.96667
6.05	0.00372314	0.0808333	0.000827365	8.08333
6.07	0.00384033	0.0816667	0.000853407	8.16667
6.09	0.00376709	0.0826667	0.000837131	8.26667
6.11	0.00387012	0.0838333	0.000860026	8.38333
6.13	0.00394385	0.0848333	0.000876411	8.48333
6.15	0.00384033	0.0858333	0.000853407	8.58333
6.171	0.00398779	0.0868333	0.000886176	8.68333
6.191	0.00394385	0.088	0.000876411	8.8
6.211	0.00412012	0.089	0.000915582	8.9
6.231	0.00406152	0.09	0.000902561	9
6.251	0.00422314	0.091	0.000938477	9.1
6.271	0.00441406	0.092	0.000980903	9.2
6.291	0.00453174	0.0931667	0.00100705	9.31667
6.311	0.00453174	0.0941667	0.00100705	9.41667
6.331	0.00438477	0.0953333	0.000974392	9.53333
6.351	0.00428223	0.0965	0.000951606	9.65
6.371	0.00434082	0.0976667	0.000964627	9.76667
6.391	0.00432617	0.0986667	0.000961372	9.86667
6.411	0.00423828	0.0998333	0.00094184	9.98333
6.431	0.00429639	0.101	0.000954753	10.1
6.451	0.00454687	0.102167	0.00101042	10.2167
6.471	0.00472363	0.103333	0.0010497	10.3333
6.491	0.00500293	0.104333	0.00111176	10.4333
6.511	0.00504688	0.105333	0.00112153	10.5333
6.531	0.00509131	0.1065	0.0011314	10.65
6.551	0.00523779	0.1075	0.00116395	10.75
6.571	0.00507617	0.108833	0.00112804	10.8833
6.591	0.00482617	0.109833	0.00107248	10.9833
6.611	0.00504688	0.111	0.00112153	11.1
6.631	0.00522314	0.112333	0.0011607	11.2333
6.651	0.00510547	0.1135	0.00113455	11.35
6.671	0.00545898	0.114667	0.00121311	11.4667
6.691	0.00554687	0.116	0.00123264	11.6
6.711	0.00566504	0.117167	0.0012589	11.7167
6.731	0.00584082	0.118333	0.00129796	11.8333
6.751	0.00607666	0.119667	0.00135037	11.9667
6.771	0.00623828	0.120833	0.00138628	12.0833
6.791	0.00634131	0.122	0.00140918	12.2
6.811	0.00650293	0.123167	0.0014451	12.3167
6.831	0.00662061	0.1245	0.00147125	12.45
6.851	0.00667969	0.125833	0.00148438	12.5833
6.872	0.00665039	0.127167	0.00147786	12.7167
6.892	0.00667969	0.128333	0.00148438	12.8333
6.912	0.00675293	0.129667	0.00150065	12.9667
6.932	0.00682666	0.131	0.00151704	13.1
6.952	0.00679736	0.132333	0.00151053	13.2333
6.972	0.00678223	0.1335	0.00150716	13.35
6.992	0.00697412	0.134667	0.0015498	13.4667
7.012	0.00712109	0.136	0.00158247	13.6
7.032	0.0073418	0.137167	0.00163151	13.7167
7.052	0.00741504	0.1385	0.00164779	13.85
7.072	0.00695898	0.139833	0.00154644	13.9833
7.092	0.00682666	0.141333	0.00151704	14.1333
7.112	0.00669434	0.142667	0.00148763	14.2667
7.132	0.00665039	0.143833	0.00147786	14.3833
7.152	0.00678223	0.145333	0.00150716	14.5333
7.172	0.00698828	0.146667	0.00155295	14.6667
7.192	0.0073418	0.148	0.00163151	14.8
7.212	0.00725342	0.149333	0.00161187	14.9333
7.232	0.00735596	0.150833	0.00163466	15.0833
7.252	0.0073418	0.152167	0.00163151	15.2167
7.272	0.00773877	0.1535	0.00171973	15.35
7.292	0.00787109	0.154833	0.00174913	15.4833
7.312	0.00790039	0.156333	0.00175564	15.6333
7.332	0.00817969	0.157833	0.00181771	15.7833
7.352	0.00826807	0.159167	0.00183735	15.9167
7.372	0.00829736	0.1605	0.00184386	16.05
7.392	0.00837109	0.161833	0.00186024	16.1833
7.412	0.00857666	0.163167	0.00190592	16.3167
7.432	0.00866504	0.164833	0.00192556	16.4833
7.452	0.00890039	0.166167	0.00197786	16.6167
7.472	0.00894482	0.167667	0.00198774	16.7667
7.492	0.0090332	0.169167	0.00200738	16.9167
7.512	0.00922412	0.170667	0.0020498	17.0667
7.533	0.00945996	0.172167	0.00210221	17.2167
7.553	0.00954785	0.1735	0.00212174	17.35
7.573	0.00982764	0.175	0.00218392	17.5
7.593	0.0100625	0.1765	0.00223611	17.65
7.613	0.0100918	0.178	0.00224262	17.8
7.633	0.0104155	0.1795	0.00231456	17.95
7.653	0.0105771	0.181	0.00235048	18.1
7.673	0.0105479	0.182667	0.00234397	18.2667
7.693	0.0106953	0.184167	0.00237674	18.4167
7.713	0.0108867	0.185667	0.00241927	18.5667
7.733	0.0108423	0.187167	0.0024094	18.7167
7.753	0.0106362	0.188667	0.00236361	18.8667
7.773	0.0105186	0.19	0.00233746	19
7.793	0.010769	0.191667	0.00239312	19.1667
7.813	0.01121	0.193167	0.0024911	19.3167
7.833	0.0113569	0.194833	0.00252376	19.4833
7.853	0.011313	0.1965	0.002514	19.65
7.873	0.0113867	0.198	0.00253038	19.8
7.893	0.0115776	0.199667	0.00257281	19.9667
7.913	0.0115186	0.201167	0.00255968	20.1167
7.933	0.0117544	0.202833	0.00261209	20.2833
7.953	0.011666	0.204667	0.00259245	20.4667
7.973	0.0118574	0.206167	0.00263498	20.6167
7.993	0.012019	0.207833	0.0026709	20.7833
8.013	0.0122983	0.2095	0.00273296	20.95
8.033	0.012416	0.211167	0.00275911	21.1167
8.053	0.0126514	0.212833	0.00281142	21.2833
8.073	0.0126367	0.2145	0.00280816	21.45
8.093	0.0127695	0.216	0.00283767	21.6
8.114	0.0127695	0.2175	0.00283767	21.75
8.134	0.0125483	0.219167	0.00278852	21.9167
8.154	0.0128135	0.220833	0.00284744	22.0833
8.174	0.0128135	0.2225	0.00284744	22.25
8.194	0.0131372	0.224167	0.00291938	22.4167
8.214	0.0134458	0.226	0.00298796	22.6
8.234	0.0136074	0.227667	0.00302387	22.7667
8.254	0.0138281	0.2295	0.00307292	22.95
8.274	0.0139902	0.231	0.00310894	23.1
8.294	0.0141226	0.232667	0.00313835	23.2667
8.314	0.0144019	0.234667	0.00320041	23.4667
8.334	0.0144165	0.236333	0.00320367	23.6333
8.354	0.0146372	0.238167	0.00325271	23.8167
8.374	0.0148281	0.24	0.00329514	24
8.394	0.0149609	0.241833	0.00332465	24.1833
8.414	0.0151226	0.2435	0.00336057	24.35
8.434	0.0154609	0.245167	0.00343576	24.5167
8.454	0.0156372	0.246833	0.00347494	24.6833
8.474	0.0158286	0.2485	0.00351747	24.85
8.494	0.0159609	0.250333	0.00354687	25.0333
8.514	0.0162407	0.252167	0.00360905	25.2167
8.534	0.0164907	0.254	0.00366461	25.4
8.554	0.0165786	0.255833	0.00368414	25.5833
8.574	0.0167407	0.257667	0.00372016	25.7667
8.594	0.0169023	0.259333	0.00375608	25.9333
8.614	0.01702	0.261167	0.00378223	26.1167
8.634	0.0172261	0.263167	0.00382802	26.3167
8.654	0.0172407	0.265	0.00383127	26.5
8.674	0.0175937	0.267	0.00390972	26.7
8.694	0.0178145	0.268833	0.00395877	26.8833
8.714	0.0180796	0.270667	0.00401769	27.0667
8.735	0.0182412	0.2725	0.0040536	27.25
8.755	0.0185645	0.274167	0.00412543	27.4167
8.775	0.0188882	0.276	0.00419737	27.6
8.795	0.0190791	0.277833	0.0042398	27.7833
8.815	0.0190205	0.279833	0.00422678	27.9833
8.835	0.0192412	0.2815	0.00427582	28.15
8.855	0.0194473	0.2835	0.00432161	28.35
8.875	0.0194766	0.285333	0.00432813	28.5333
8.895	0.0196382	0.287333	0.00436404	28.7333
8.915	0.0198149	0.289167	0.00440332	28.9167
8.935	0.0202559	0.291333	0.0045013	29.1333
8.955	0.0204326	0.293167	0.00454058	29.3167
8.975	0.0208447	0.295333	0.00463216	29.5333
8.995	0.0212563	0.297333	0.00472363	29.7333
9.015	0.0212271	0.299167	0.00471712	29.9167
9.035	0.0212417	0.301	0.00472038	30.1
9.055	0.0215947	0.302833	0.00479883	30.2833
9.075	0.0216978	0.304667	0.00482172	30.4667
9.095	0.0220654	0.306833	0.00490343	30.6833
9.115	0.022021	0.308667	0.00489355	30.8667
9.135	0.0221245	0.310833	0.00491656	31.0833
9.155	0.0221387	0.312833	0.00491971	31.2833
9.175	0.022418	0.314833	0.00498177	31.4833
9.195	0.0226831	0.316833	0.00504069	31.6833
9.215	0.0229185	0.319	0.00509299	31.9
9.235	0.0232715	0.321167	0.00517144	32.1167
9.255	0.0234922	0.323333	0.00522049	32.3333
9.275	0.0240215	0.325667	0.00533811	32.5667
9.295	0.0242866	0.328167	0.00539703	32.8167
9.315	0.0243892	0.330667	0.00541981	33.0667
9.335	0.0246104	0.333833	0.00546897	33.3833
9.356	0.0251543	0.337333	0.00558984	33.7333
9.376	0.0256694	0.3415	0.00570432	34.15
9.396	0.0261396	0.347	0.00580881	34.7
9.416	0.026728	0.354333	0.00593956	35.4333
9.436	0.0276841	0.3645	0.00615202	36.45
9.456	0.0291846	0.378167	0.00648546	37.8167
9.476	0.0313027	0.395667	0.00695616	39.5667
9.496	0.0340239	0.4185	0.00756087	41.85
9.516	0.0373188	0.446333	0.00829308	44.6333
9.536	0.041937	0.480333	0.00931934	48.0333
9.556	0.0488506	0.522333	0.0108557	52.2333
9.576	0.0574263	0.569167	0.0127614	56.9167
9.596	0.0693555	0.622	0.0154123	62.2
9.616	0.0848584	0.6835	0.0188574	68.35
9.636	0.237083	0.727667	0.0526852	72.7667
9.656	0.280814	0.759	0.0624031	75.9
9.676	0.315792	0.788333	0.0701761	78.8333
9.696	0.296611	0.819333	0.0659136	81.9333
9.716	0.312247	0.851667	0.0693882	85.1667
9.736	0.448395	0.877667	0.0996433	87.7667
9.756	0.506952	0.904	0.112656	90.4
9.776	0.577482	0.93	0.128329	93
9.796	0.655471	0.956333	0.14566	95.6333
9.816	0.736488	0.981167	0.163664	98.1167
9.836	0.830127	1.00467	0.184473	100.467
9.856	0.929075	1.02767	0.206461	102.767
9.876	1.0482	1.05	0.232934	105
9.896	1.15666	1.07233	0.257034	107.233
9.916	1.28407	1.09333	0.285348	109.333
9.936	1.41965	1.11467	0.315479	111.467
9.956	1.57434	1.134	0.349852	113.4
9.976	1.73386	1.1525	0.385301	115.25
9.996	1.91543	1.171	0.42565	117.1
10.017	2.10272	1.188	0.467271	118.8
10.037	2.29869	1.20517	0.51082	120.517
10.057	2.48805	1.22083	0.552901	122.083
10.077	2.7035	1.23583	0.600777	123.583
10.097	2.89888	1.2505	0.644195	125.05
10.117	3.12733	1.2645	0.694962	126.45
10.137	3.31422	1.27833	0.736494	127.833
10.157	3.54067	1.2915	0.786815	129.15
10.177	3.77282	1.304	0.838405	130.4
10.197	3.97691	1.31617	0.883759	131.617
10.217	4.2136	1.328	0.936355	132.8
10.237	4.43387	1.34	0.985304	134
10.257	4.66426	1.351	1.0365	135.1
10.277	4.88097	1.36133	1.08466	136.133
10.297	5.10808	1.37167	1.13513	137.167
10.317	5.33305	1.382	1.18512	138.2
10.337	5.54595	1.3915	1.23243	139.15
10.357	5.72106	1.40167	1.27135	140.167
10.377	5.95201	1.411	1.32267	141.1
10.397	6.14988	1.41967	1.36664	141.967
10.417	6.34763	1.42883	1.41058	142.883
10.437	6.5504	1.4375	1.45564	143.75
10.457	6.62649	1.44583	1.47255	144.583
10.477	6.0234	1.45767	1.33853	145.767
10.497	6.53163	1.4665	1.45147	146.65
10.517	6.74323	1.47417	1.4985	147.417
10.537	7.00967	1.48067	1.55771	148.067
10.557	7.24423	1.48767	1.60983	148.767
10.577	7.4646	1.49367	1.6588	149.367
10.598	7.6764	1.50017	1.70587	150.017
10.618	7.88623	1.50617	1.7525	150.617
10.638	8.07841	1.512	1.7952	151.2
10.658	8.2909	1.51767	1.84242	151.767
10.678	8.47793	1.52317	1.88398	152.317
10.698	8.64417	1.52883	1.92093	152.883
10.718	8.81844	1.53417	1.95965	153.417
10.738	8.97237	1.53933	1.99386	153.933
10.758	9.12689	1.54433	2.0282	154.433
10.778	9.28372	1.54967	2.06305	154.967
10.798	9.38217	1.55417	2.08493	155.417
10.818	9.5141	1.55917	2.11424	155.917
10.838	9.62287	1.564	2.13842	156.4
10.858	9.72026	1.5685	2.16006	156.85
10.878	9.8021	1.57333	2.17824	157.333
10.898	9.87266	1.57783	2.19393	157.783
10.918	9.94611	1.58217	2.21025	158.217
10.938	10.0107	1.587	2.22461	158.7
10.958	10.0904	1.59133	2.2423	159.133
10.978	10.1514	1.59567	2.25587	159.567
10.998	10.2425	1.60017	2.27612	160.017
11.018	10.3107	1.60433	2.29127	160.433
11.038	10.3656	1.6085	2.30346	160.85
11.058	10.423	1.61267	2.31623	161.267
11.078	10.4674	1.61683	2.3261	161.683
11.098	10.5292	1.621	2.33983	162.1
11.118	10.5772	1.625	2.35049	162.5
11.138	10.642	1.629	2.36488	162.9
11.158	10.7093	1.63283	2.37985	163.283
11.179	10.7905	1.63633	2.39789	163.633
11.199	10.8325	1.64	2.40723	164
11.219	10.9174	1.64367	2.42608	164.367
11.239	10.9667	1.64717	2.43704	164.717
11.259	11.0616	1.65067	2.45814	165.067
11.279	11.1183	1.654	2.47074	165.4
11.299	11.1883	1.6575	2.48628	165.75
11.319	11.2535	1.66033	2.50079	166.033
11.339	11.2995	1.6635	2.511	166.35
11.359	11.3463	1.66667	2.5214	166.667
11.379	11.4193	1.66983	2.53763	166.983
11.399	11.4749	1.67267	2.54997	167.267
11.419	11.5249	1.67583	2.56108	167.583
11.439	11.5899	1.6785	2.57553	167.85
11.459	11.6299	1.6815	2.58443	168.15
11.479	11.6855	1.6845	2.59678	168.45
11.499	11.7341	1.68717	2.60758	168.717
11.519	11.7708	1.68983	2.61572	168.983
11.539	11.8028	1.6925	2.62285	169.25
11.559	11.857	1.69517	2.63489	169.517
11.579	11.8902	1.698	2.64227	169.8
11.599	11.9248	1.70067	2.64995	170.067
11.619	11.9568	1.70317	2.65707	170.317
11.639	11.9927	1.70583	2.66505	170.583
11.659	12.0409	1.7085	2.67576	170.85
11.679	12.0322	1.71117	2.67381	171.117
11.699	12.0511	1.714	2.67803	171.4
11.719	12.1653	1.71667	2.70339	171.667
11.74	12.2238	1.71783	2.7164	171.783
11.76	12.2455	1.7205	2.72123	172.05
11.78	12.2903	1.72267	2.73117	172.267
11.8	12.3321	1.72483	2.74046	172.483
11.82	12.3753	1.727	2.75008	172.7
11.84	12.4284	1.72917	2.76186	172.917
11.86	12.4608	1.73117	2.76907	173.117
11.88	12.5324	1.73317	2.78498	173.317
11.9	12.5751	1.735	2.79447	173.5
11.92	12.6274	1.73683	2.80609	173.683
11.94	12.6772	1.73883	2.81716	173.883
11.96	12.7198	1.74067	2.82663	174.067
11.98	12.7528	1.7425	2.83396	174.25
12	12.7859	1.74417	2.84131	174.417
12.02	12.8217	1.74567	2.84926	174.567
12.04	12.8569	1.74767	2.8571	174.767
12.06	12.9042	1.74917	2.8676	174.917
12.08	12.9379	1.75083	2.8751	175.083
12.1	12.986	1.75233	2.88577	175.233
12.12	13.0271	1.75417	2.8949	175.417
12.14	13.0676	1.7555	2.90391	175.55
12.16	13.0969	1.757	2.91042	175.7
12.18	13.1287	1.7585	2.91749	175.85
12.2	13.1813	1.76	2.92918	176
12.22	13.1715	1.7615	2.92701	176.15
12.24	13.188	1.76333	2.93067	176.333
12.26	13.1989	1.765	2.93309	176.5
12.28	13.341	1.76633	2.96466	176.633
12.3	13.3425	1.76733	2.965	176.733
12.32	13.3454	1.76917	2.96566	176.917
12.34	13.3526	1.7705	2.96723	177.05
12.361	13.3682	1.772	2.97071	177.2
12.381	13.4791	1.77333	2.99535	177.333
12.401	13.5237	1.77383	3.00526	177.383
12.421	13.4988	1.77567	2.99972	177.567
12.441	13.5082	1.77683	3.00183	177.683
12.461	13.5171	1.77817	3.0038	177.817
12.481	13.5316	1.77967	3.00702	177.967
12.501	13.6525	1.78083	3.03388	178.083
12.521	13.6719	1.7815	3.03821	178.15
12.541	13.6633	1.783	3.03628	178.3
12.561	13.6668	1.78417	3.03708	178.417
12.581	13.6748	1.78533	3.03883	178.533
12.601	13.6835	1.78667	3.04078	178.667
12.621	13.6971	1.788	3.04379	178.8
12.641	13.7149	1.78917	3.04776	178.917
12.661	13.8411	1.79	3.07579	179
12.681	13.8054	1.791	3.06786	179.1
12.701	13.8287	1.79233	3.07304	179.233
12.721	13.8312	1.7935	3.07359	179.35
12.741	13.8463	1.79483	3.07696	179.483
12.761	13.9615	1.79583	3.10255	179.583
12.781	13.9692	1.7965	3.10426	179.65
12.801	13.9638	1.79767	3.10308	179.767
12.821	13.9645	1.79867	3.10322	179.867
12.841	13.9707	1.7995	3.10461	179.95
12.861	13.9779	1.80067	3.1062	180.067
12.881	13.9869	1.80183	3.1082	180.183
12.901	13.9986	1.803	3.11079	180.3
12.921	14.0149	1.804	3.11443	180.4
12.941	14.0336	1.80517	3.11858	180.517
12.962	14.053	1.80633	3.1229	180.633
12.982	14.072	1.8075	3.12711	180.75
13.002	14.209	1.80833	3.15756	180.833
13.022	14.1638	1.809	3.14751	180.9
13.042	14.1913	1.81033	3.15362	181.033
13.062	14.1911	1.81133	3.15359	181.133
13.082	14.2054	1.81233	3.15675	181.233
13.102	14.2177	1.81333	3.15949	181.333
13.122	14.2354	1.8145	3.16342	181.45
13.142	14.2541	1.8155	3.16759	181.55
13.162	14.3963	1.816	3.19918	181.6
13.182	14.3593	1.81667	3.19096	181.667
13.202	14.3818	1.81767	3.19595	181.767
13.222	14.3811	1.81867	3.1958	181.867
13.242	14.3947	1.81967	3.19882	181.967
13.262	14.4057	1.82067	3.20127	182.067
13.282	14.421	1.82167	3.20467	182.167
13.302	14.438	1.8225	3.20843	182.25
13.322	14.5648	1.8235	3.23663	182.35
13.342	14.5603	1.82367	3.23562	182.367
13.362	14.5566	1.825	3.2348	182.5
13.382	14.5565	1.82567	3.23478	182.567
13.402	14.5665	1.82667	3.23701	182.667
13.422	14.5762	1.82733	3.23916	182.733
13.442	14.588	1.82833	3.24177	182.833
13.462	14.5995	1.82933	3.24433	182.933
13.483	14.6123	1.83033	3.24719	183.033
13.503	14.6279	1.83133	3.25064	183.133
13.523	14.6473	1.83217	3.25495	183.217
13.543	14.6673	1.83317	3.2594	183.317
13.563	14.7997	1.8335	3.28882	183.35
13.583	14.7706	1.83433	3.28235	183.433
13.603	14.7885	1.83517	3.28632	183.517
13.623	14.7892	1.836	3.28649	183.6
13.643	14.8002	1.837	3.28893	183.7
13.663	14.8105	1.83783	3.29122	183.783
13.683	14.8263	1.83883	3.29473	183.883
13.703	14.8435	1.83967	3.29855	183.967
13.723	14.862	1.8405	3.30267	184.05
13.743	14.9839	1.84133	3.32975	184.133
13.763	14.9794	1.8415	3.32876	184.15
13.783	14.9779	1.8425	3.32842	184.25
13.803	14.975	1.84333	3.32779	184.333
13.823	14.9825	1.844	3.32945	184.4
13.843	14.9887	1.84483	3.33082	184.483
13.864	14.9998	1.84583	3.33328	184.583
13.884	15.0126	1.84667	3.33613	184.667
13.904	15.0283	1.84733	3.33961	184.733
13.924	15.0436	1.84817	3.34302	184.817
13.944	15.0592	1.84917	3.34648	184.917
13.964	15.0746	1.85	3.34991	185
13.984	15.0917	1.85083	3.35372	185.083
14.004	15.2201	1.8515	3.38224	185.15
14.024	15.2262	1.85183	3.3836	185.183
14.044	15.2214	1.85283	3.38253	185.283
14.064	15.2193	1.8535	3.38206	185.35
14.084	15.2254	1.85417	3.38343	185.417
14.104	15.2307	1.85483	3.38461	185.483
14.124	15.2373	1.85567	3.38607	185.567
14.144	15.2451	1.85633	3.38781	185.633
14.164	15.2548	1.85717	3.38995	185.717
14.184	15.2674	1.85833	3.39275	185.833
14.204	15.3918	1.85867	3.4204	185.867
14.224	15.356	1.85917	3.41244	185.917
14.244	15.3817	1.86	3.41816	186
14.265	15.3789	1.86083	3.41754	186.083
14.285	15.3914	1.86167	3.42031	186.167
14.305	15.4	1.8625	3.42222	186.25
14.325	15.4136	1.86333	3.42525	186.333
14.345	15.4282	1.86417	3.42849	186.417
14.365	15.4455	1.86483	3.43232	186.483
14.385	15.5764	1.86533	3.46143	186.533
14.405	15.5435	1.86583	3.45411	186.583
14.425	15.5647	1.86683	3.45882	186.683
14.445	15.5625	1.8675	3.45833	186.75
14.465	15.5714	1.86817	3.46032	186.817
14.485	15.5775	1.86917	3.46166	186.917
14.505	15.5859	1.86983	3.46353	186.983
14.525	15.5963	1.87067	3.46584	187.067
14.545	15.6091	1.8715	3.46869	187.15
14.565	15.6252	1.87233	3.47226	187.233
14.585	15.6426	1.87317	3.47613	187.317
14.605	15.6609	1.874	3.48021	187.4
14.625	15.7961	1.87433	3.51025	187.433
14.645	15.7595	1.87467	3.5021	187.467
14.665	15.7818	1.87567	3.50708	187.567
14.685	15.7797	1.87633	3.50661	187.633
14.705	15.7901	1.877	3.50892	187.7
14.725	15.799	1.87783	3.5109	187.783
14.745	15.8133	1.87867	3.51408	187.867
14.766	15.8287	1.87933	3.51749	187.933
14.786	15.8462	1.88017	3.52139	188.017
14.806	15.9814	1.8805	3.55143	188.05
14.826	15.944	1.88083	3.54311	188.083
14.846	15.9643	1.88167	3.54761	188.167
14.866	15.9603	1.88233	3.54674	188.233
14.886	15.9695	1.88283	3.54877	188.283
14.906	15.9754	1.88367	3.55009	188.367
14.926	15.9854	1.88433	3.55231	188.433
14.946	15.9973	1.885	3.55495	188.5
14.966	16.0105	1.88583	3.55789	188.583
14.986	16.024	1.8865	3.5609	188.65
15.006	16.0386	1.88733	3.56414	188.733
15.026	16.0538	1.888	3.5675	188.8
15.046	16.0718	1.88883	3.5715	188.883
15.066	16.2044	1.88917	3.60098	188.917
15.086	16.1748	1.88967	3.59441	188.967
15.106	16.1956	1.89033	3.59903	189.033
15.126	16.1943	1.891	3.59873	189.1
15.146	16.2019	1.89167	3.60043	189.167
15.166	16.2093	1.89233	3.60207	189.233
15.186	16.2203	1.893	3.60451	189.3
15.206	16.2928	1.89383	3.62063	189.383
15.226	16.3507	1.894	3.63348	189.4
15.246	16.3245	1.89467	3.62767	189.467
15.266	16.3352	1.89533	3.63004	189.533
15.286	16.336	1.896	3.63023	189.6
15.306	16.3458	1.89667	3.6324	189.667
15.326	16.3558	1.89733	3.63462	189.733
15.346	16.3681	1.898	3.63736	189.8
15.366	16.3827	1.89867	3.6406	189.867
15.386	16.3981	1.8995	3.64402	189.95
15.406	16.416	1.90017	3.648	190.017
15.426	16.4366	1.90083	3.65257	190.083
15.446	16.4565	1.9015	3.65699	190.15
15.466	16.4769	1.90217	3.66154	190.217
15.486	16.4956	1.90283	3.6657	190.283
15.507	16.5956	1.9035	3.6879	190.35
15.527	16.6301	1.90367	3.69558	190.367
15.547	16.6215	1.90433	3.69368	190.433
15.567	16.6252	1.905	3.69449	190.5
15.587	16.6281	1.9055	3.69514	190.55
15.607	16.6365	1.90617	3.697	190.617
15.627	16.6456	1.90683	3.69902	190.683
15.647	16.6568	1.9075	3.7015	190.75
15.667	16.6712	1.90817	3.70472	190.817
15.687	16.7825	1.9085	3.72945	190.85
15.707	16.7539	1.90883	3.72308	190.883
15.727	16.773	1.9095	3.72734	190.95
15.747	16.772	1.91017	3.72711	191.017
15.767	16.7826	1.91067	3.72946	191.067
15.787	16.7917	1.91133	3.73148	191.133
15.807	16.8038	1.912	3.73417	191.2
15.827	16.8175	1.9125	3.73721	191.25
15.847	16.8329	1.91317	3.74064	191.317
15.867	16.8488	1.91383	3.74417	191.383
15.887	16.8669	1.91433	3.74819	191.433
15.907	17.0025	1.91467	3.77833	191.467
15.927	16.9701	1.915	3.77113	191.5
15.947	16.9868	1.91567	3.77485	191.567
15.967	16.9839	1.91617	3.7742	191.617
15.987	16.9918	1.91667	3.77596	191.667
16.007	16.9978	1.91717	3.77729	191.717
16.027	17.0056	1.91783	3.77903	191.783
16.047	17.0143	1.91867	3.78096	191.867
16.067	17.0255	1.91917	3.78344	191.917
16.087	17.0376	1.91983	3.78613	191.983
16.108	17.0528	1.9205	3.78952	192.05
16.128	17.0697	1.92117	3.79327	192.117
16.148	17.0894	1.92183	3.79765	192.183
16.168	17.1655	1.92233	3.81456	192.233
16.188	17.2407	1.92267	3.83127	192.267
16.208	17.2156	1.923	3.82569	192.3
16.228	17.2291	1.92367	3.82869	192.367
16.248	17.2278	1.924	3.82841	192.4
16.268	17.2347	1.9245	3.82994	192.45
16.288	17.2408	1.92517	3.83129	192.517
16.308	17.2504	1.92583	3.83342	192.583
16.328	17.2639	1.92633	3.83642	192.633
16.348	17.2793	1.927	3.83986	192.7
16.368	17.2957	1.9275	3.8435	192.75
16.388	17.4111	1.92817	3.86913	192.817
16.408	17.435	1.92817	3.87445	192.817
16.428	17.4214	1.92867	3.87142	192.867
16.448	17.4238	1.92917	3.87195	192.917
16.468	17.4239	1.92967	3.87198	192.967
16.488	17.4289	1.93017	3.87309	193.017
16.508	17.4356	1.93067	3.87458	193.067
16.528	17.4457	1.93133	3.87683	193.133
16.548	17.4582	1.93183	3.87959	193.183
16.568	17.4714	1.93233	3.88253	193.233
16.588	17.4843	1.933	3.88539	193.3
16.608	17.4981	1.9335	3.88847	193.35
16.628	17.5131	1.93417	3.8918	193.417
16.648	17.6254	1.9345	3.91675	193.45
16.668	17.6038	1.93483	3.91195	193.483
16.688	17.624	1.93533	3.91644	193.533
16.709	17.624	1.93583	3.91644	193.583
16.729	17.6315	1.93633	3.91812	193.633
16.749	17.6392	1.937	3.91982	193.7
16.769	17.6498	1.9375	3.92217	193.75
16.789	17.6632	1.938	3.92516	193.8
16.809	17.6783	1.9385	3.92851	193.85
16.829	17.6956	1.939	3.93236	193.9
16.849	17.7905	1.9395	3.95346	193.95
16.869	17.8279	1.93967	3.96176	193.967
16.889	17.8067	1.94017	3.95704	194.017
16.909	17.8129	1.94067	3.95843	194.067
16.929	17.8142	1.94117	3.9587	194.117
16.949	17.8206	1.94167	3.96013	194.167
16.969	17.8286	1.94217	3.96191	194.217
16.989	17.8384	1.94283	3.9641	194.283
17.009	17.8523	1.94333	3.96718	194.333
17.029	17.87	1.94383	3.97112	194.383
17.049	17.8879	1.9445	3.97509	194.45
17.069	17.9062	1.945	3.97916	194.5
17.089	17.9241	1.94567	3.98314	194.567
17.109	17.9412	1.94617	3.98693	194.617
17.129	17.9578	1.94633	3.99063	194.633
17.149	17.9725	1.94717	3.99389	194.717
17.169	17.9889	1.94783	3.99754	194.783
17.189	18.112	1.94817	4.0249	194.817
17.209	18.1129	1.94833	4.0251	194.833
17.229	18.1099	1.94883	4.02441	194.883
17.249	18.1086	1.94933	4.02414	194.933
17.269	18.1133	1.94983	4.02517	194.983
17.289	18.1185	1.95033	4.02634	195.033
17.309	18.1259	1.95083	4.02797	195.083
17.329	18.1354	1.9515	4.03009	195.15
17.349	18.1476	1.952	4.03279	195.2
17.37	18.1627	1.9525	4.03615	195.25
17.39	18.2781	1.95283	4.0618	195.283
17.41	18.2505	1.95317	4.05566	195.317
17.43	18.2723	1.95367	4.06051	195.367
17.45	18.2712	1.95417	4.06027	195.417
17.47	18.2778	1.95467	4.06172	195.467
17.49	18.284	1.95483	4.06312	195.483
17.51	18.2919	1.95583	4.06486	195.583
17.53	18.3025	1.95633	4.06723	195.633
17.55	18.3849	1.95683	4.08554	195.683
17.57	18.4382	1.95717	4.09737	195.717
17.59	18.4167	1.9575	4.09261	195.75
17.61	18.4316	1.958	4.09592	195.8
17.63	18.4318	1.95833	4.09594	195.833
17.65	18.439	1.95883	4.09755	195.883
17.67	18.4443	1.9595	4.09874	195.95
17.69	18.4529	1.96	4.10064	196
17.71	18.4619	1.96067	4.10265	196.067
17.73	18.4726	1.96117	4.10502	196.117
17.75	18.4838	1.96167	4.10751	196.167
17.77	18.4976	1.96217	4.11057	196.217
17.79	18.5126	1.96283	4.11391	196.283
17.81	18.5301	1.9635	4.11779	196.35
17.83	18.6483	1.96367	4.14407	196.367
17.85	18.6232	1.964	4.1385	196.4
17.87	18.6428	1.9645	4.14283	196.45
17.89	18.6414	1.96483	4.14254	196.483
17.91	18.6491	1.96533	4.14424	196.533
17.93	18.6574	1.96583	4.1461	196.583
17.95	18.6698	1.96633	4.14885	196.633
17.97	18.6831	1.96683	4.15179	196.683
17.991	18.6986	1.96733	4.15525	196.733
18.011	18.7139	1.96783	4.15864	196.783
18.031	18.7298	1.96833	4.16218	196.833
18.051	18.7453	1.96883	4.16563	196.883
18.071	18.8527	1.96917	4.18948	196.917
18.091	18.8502	1.96933	4.18892	196.933
18.111	18.8516	1.97	4.18925	197
18.131	18.8511	1.97033	4.18914	197.033
18.151	18.8578	1.97083	4.19063	197.083
18.171	18.8663	1.97133	4.1925	197.133
18.191	18.879	1.972	4.19533	197.2
18.211	18.8924	1.9725	4.19832	197.25
18.231	18.9077	1.973	4.20172	197.3
18.251	18.9216	1.9735	4.2048	197.35
18.271	18.9353	1.97417	4.20785	197.417
18.291	18.9497	1.9745	4.21105	197.45
18.311	18.963	1.97517	4.21401	197.517
18.331	18.9796	1.97567	4.2177	197.567
18.351	18.9983	1.97633	4.22184	197.633
18.371	19.1155	1.97667	4.24788	197.667
18.391	19.122	1.97683	4.24933	197.683
18.411	19.1175	1.97733	4.24834	197.733
18.431	19.1169	1.97783	4.2482	197.783
18.451	19.1219	1.97817	4.24932	197.817
18.471	19.129	1.97867	4.25088	197.867
18.491	19.1383	1.97917	4.25295	197.917
18.511	19.1494	1.97967	4.25541	197.967
18.531	19.1631	1.98017	4.25846	198.017
18.551	19.1788	1.98083	4.26196	198.083
18.571	19.1956	1.98133	4.26568	198.133
18.591	19.2137	1.98183	4.2697	198.183
18.611	19.2314	1.98233	4.27364	198.233
18.631	19.3375	1.9825	4.29723	198.25
18.652	19.3239	1.98283	4.2942	198.283
18.672	19.3394	1.98333	4.29765	198.333
18.692	19.341	1.98383	4.29799	198.383
18.712	19.3508	1.98433	4.30018	198.433
18.732	19.3613	1.98483	4.30252	198.483
18.752	19.3751	1.98533	4.30559	198.533
18.772	19.3884	1.98583	4.30853	198.583
18.792	19.4029	1.98633	4.31176	198.633
18.812	19.4172	1.98683	4.31494	198.683
18.832	19.5424	1.98717	4.34275	198.717
18.852	19.5487	1.98733	4.34416	198.733
18.872	19.5427	1.98783	4.34283	198.783
18.892	19.543	1.98817	4.34289	198.817
18.912	19.547	1.9885	4.34379	198.85
18.932	19.5545	1.989	4.34545	198.9
18.952	19.5647	1.9895	4.34771	198.95
18.972	19.6714	1.98983	4.37143	198.983
18.992	19.6915	1.99	4.37589	199
19.012	19.6818	1.99033	4.37374	199.033
19.032	19.6846	1.99083	4.37435	199.083
19.052	19.6888	1.99117	4.37529	199.117
19.072	19.6984	1.99167	4.37743	199.167
19.092	19.7084	1.992	4.37965	199.2
19.112	19.7217	1.9925	4.38261	199.25
19.132	19.8277	1.99283	4.40615	199.283
19.152	19.864	1.993	4.41421	199.3
19.172	19.849	1.99333	4.41088	199.333
19.192	19.8511	1.99367	4.41135	199.367
19.212	19.8524	1.994	4.41165	199.4
19.232	19.8583	1.99433	4.41296	199.433
19.252	19.8658	1.99467	4.41463	199.467
19.273	19.8745	1.995	4.41656	199.5
19.293	19.8843	1.9955	4.41873	199.55
19.313	19.8953	1.99583	4.42118	199.583
19.333	19.9059	1.99617	4.42353	199.617
19.353	19.917	1.99683	4.426	199.683
19.373	19.9319	1.99717	4.42932	199.717
19.393	19.9505	1.99767	4.43345	199.767
19.413	20.0782	1.998	4.46182	199.8
19.433	20.0819	1.998	4.46264	199.8
19.453	20.0791	1.99833	4.46203	199.833
19.473	20.0771	1.99867	4.46157	199.867
19.493	20.0814	1.999	4.46254	199.9
19.513	20.0866	1.9995	4.46368	199.95
19.533	20.0962	1.99983	4.46582	199.983
19.553	20.1083	2.00017	4.46851	200.017
19.573	20.1243	2.00067	4.47206	200.067
19.593	20.2315	2.001	4.4959	200.1
19.613	20.2463	2.001	4.49917	200.1
19.633	20.2384	2.0015	4.49742	200.15
19.653	20.239	2.00183	4.49756	200.183
19.673	20.2433	2.00217	4.49851	200.217
19.693	20.2499	2.0025	4.49998	200.25
19.713	20.2584	2.00283	4.50187	200.283
19.733	20.2699	2.00333	4.50441	200.333
19.753	20.2852	2.00367	4.50782	200.367
19.773	20.3035	2.004	4.51188	200.4
19.793	20.3213	2.00433	4.51585	200.433
19.813	20.338	2.00467	4.51956	200.467
19.833	20.3539	2.00517	4.5231	200.517
19.853	20.3693	2.0055	4.52651	200.55
19.873	20.3841	2.00583	4.5298	200.583
19.893	20.4965	2.00617	4.55477	200.617
19.913	20.5179	2.00633	4.55952	200.633
19.933	20.5043	2.00667	4.55651	200.667
19.953	20.5058	2.007	4.55685	200.7
19.973	20.5082	2.00733	4.55737	200.733
19.994	20.514	2.00767	4.55868	200.767
20.014	20.5214	2.00817	4.5603	200.817
20.034	20.532	2.0085	4.56267	200.85
20.054	20.6174	2.00883	4.58163	200.883
20.074	20.6522	2.009	4.58937	200.9
20.094	20.6378	2.00917	4.58617	200.917
20.114	20.6457	2.00967	4.58794	200.967
20.134	20.6465	2.01	4.58811	201
20.154	20.655	2.01033	4.59	201.033
20.174	20.6631	2.01067	4.59181	201.067
20.194	20.6736	2.01117	4.59414	201.117
20.214	20.6857	2.0115	4.59682	201.15
20.234	20.7252	2.01183	4.60561	201.183
20.254	20.8345	2.012	4.62989	201.2
20.274	20.8133	2.01217	4.62517	201.217
20.294	20.8297	2.0125	4.62883	201.25
20.314	20.8268	2.01283	4.62819	201.283
20.334	20.8299	2.013	4.62886	201.3
20.354	20.8346	2.01333	4.62992	201.333
20.374	20.8404	2.01367	4.6312	201.367
20.394	20.8467	2.014	4.63261	201.4
20.414	20.8544	2.01433	4.63431	201.433
20.434	20.8625	2.01467	4.63612	201.467
20.454	20.8721	2.015	4.63823	201.5
20.474	20.8816	2.0155	4.64035	201.55
20.494	20.8916	2.016	4.64257	201.6
20.514	20.9057	2.01633	4.64571	201.633
20.534	20.9207	2.01667	4.64904	201.667
20.555	20.9375	2.017	4.65277	201.7
20.575	20.9532	2.0175	4.65627	201.75
20.595	20.9703	2.01783	4.66007	201.783
20.615	20.9873	2.01817	4.66385	201.817
20.635	21.1101	2.0185	4.69114	201.85
20.655	21.1322	2.0185	4.69604	201.85
20.675	21.1201	2.01883	4.69336	201.883
20.695	21.1219	2.01917	4.69375	201.917
20.715	21.1238	2.01933	4.69419	201.933
20.735	21.1293	2.01983	4.69539	201.983
20.755	21.1373	2.02	4.69717	202
20.775	21.147	2.0205	4.69934	202.05
20.795	21.159	2.02083	4.702	202.083
20.815	21.1714	2.02117	4.70477	202.117
20.835	21.1855	2.0215	4.70789	202.15
20.855	21.1991	2.02183	4.71092	202.183
20.875	21.3177	2.022	4.73726	202.2
20.895	21.2916	2.022	4.73146	202.2
20.915	21.3099	2.0225	4.73553	202.25
20.935	21.3088	2.02267	4.73529	202.267
20.955	21.3129	2.023	4.73619	202.3
20.975	21.3183	2.02317	4.7374	202.317
20.995	21.3242	2.0235	4.7387	202.35
21.015	21.3301	2.024	4.74002	202.4
21.035	21.3372	2.0245	4.74161	202.45
21.055	21.3459	2.02467	4.74354	202.467
21.075	21.3567	2.02533	4.74594	202.533
21.095	21.3687	2.02567	4.7486	202.567
21.115	21.3838	2.026	4.75196	202.6
21.135	21.4002	2.0265	4.75559	202.65
21.155	21.4184	2.02683	4.75964	202.683
21.176	21.5315	2.02717	4.78477	202.717
21.196	21.5482	2.02717	4.7885	202.717
21.216	21.5388	2.0275	4.7864	202.75
21.236	21.5401	2.028	4.78669	202.8
21.256	21.5449	2.02817	4.78776	202.817
21.276	21.5544	2.02867	4.78987	202.867
21.296	21.5667	2.02883	4.79259	202.883
21.316	21.5802	2.02933	4.79559	202.933
21.336	21.5931	2.02967	4.79846	202.967
21.356	21.6075	2.03	4.80167	203
21.376	21.622	2.0305	4.8049	203.05
21.396	21.7247	2.03067	4.82771	203.067
21.416	21.7327	2.03083	4.8295	203.083
21.436	21.7277	2.03117	4.82838	203.117
21.456	21.7281	2.0315	4.82846	203.15
21.476	21.735	2.03183	4.82999	203.183
21.496	21.7427	2.032	4.83171	203.2
21.516	21.7542	2.0325	4.83427	203.25
21.536	21.7671	2.03283	4.83713	203.283
21.556	21.7802	2.03317	4.84005	203.317
21.576	21.7931	2.0335	4.84291	203.35
21.596	21.8052	2.034	4.8456	203.4
21.616	21.8176	2.03433	4.84836	203.433
21.636	21.8296	2.03467	4.85102	203.467
21.656	21.843	2.035	4.854	203.5
21.676	21.858	2.0355	4.85734	203.55
21.696	21.8738	2.03583	4.86084	203.583
21.716	21.892	2.03617	4.86488	203.617
21.736	21.9091	2.03667	4.86869	203.667
21.756	22.0269	2.037	4.89487	203.7
21.776	22.0588	2.037	4.90195	203.7
21.796	22.0465	2.03733	4.89923	203.733
21.816	22.0561	2.03767	4.90135	203.767
21.836	22.0555	2.038	4.90123	203.8
21.856	22.0629	2.03833	4.90287	203.833
21.877	22.0717	2.03867	4.90482	203.867
21.897	22.082	2.03917	4.90711	203.917
21.917	22.0937	2.0395	4.9097	203.95
21.937	22.1061	2.03983	4.91248	203.983
21.957	22.1212	2.04017	4.91582	204.017
21.977	22.1362	2.0405	4.91915	204.05
21.997	22.2469	2.04083	4.94376	204.083
22.017	22.277	2.041	4.95044	204.1
22.037	22.2611	2.04133	4.94692	204.133
22.057	22.2661	2.0415	4.94803	204.15
22.077	22.2687	2.04183	4.94859	204.183
22.097	22.2758	2.04217	4.95017	204.217
22.117	22.2826	2.04267	4.9517	204.267
22.137	22.2915	2.043	4.95368	204.3
22.157	22.3008	2.04333	4.95573	204.333
22.177	22.3112	2.04367	4.95804	204.367
22.197	22.3211	2.04417	4.96024	204.417
22.217	22.3328	2.0445	4.96285	204.45
22.237	22.3469	2.04483	4.96597	204.483
22.257	22.3618	2.04517	4.9693	204.517
22.277	22.3779	2.04567	4.97287	204.567
22.297	22.3955	2.04617	4.97678	204.617
22.317	22.5183	2.04633	5.00408	204.633
22.337	22.5235	2.0465	5.00522	204.65
22.357	22.5257	2.04683	5.00572	204.683
22.377	22.527	2.047	5.00601	204.7
22.397	22.5314	2.04733	5.00697	204.733
22.418	22.5391	2.04767	5.00869	204.767
22.438	22.5492	2.04783	5.01094	204.783
22.458	22.5609	2.04833	5.01353	204.833
22.478	22.5702	2.04867	5.01561	204.867
22.498	22.5811	2.04917	5.01802	204.917
22.518	22.5934	2.04933	5.02076	204.933
22.538	22.6079	2.04967	5.02397	204.967
22.558	22.6218	2.05	5.02707	205
22.578	22.7362	2.05017	5.05249	205.017
22.598	22.7133	2.05033	5.0474	205.033
22.618	22.7319	2.05083	5.05153	205.083
22.638	22.7345	2.051	5.05211	205.1
22.658	22.7427	2.05117	5.05393	205.117
22.678	22.7497	2.0515	5.05549	205.15
22.698	22.7575	2.05183	5.05723	205.183
22.718	22.7657	2.05233	5.05903	205.233
22.738	22.7758	2.05283	5.06128	205.283
22.758	22.7871	2.05317	5.06379	205.317
22.778	22.7986	2.0535	5.06636	205.35
22.798	22.8098	2.05383	5.06884	205.383
22.818	22.8222	2.05433	5.0716	205.433
22.838	22.8379	2.05467	5.07508	205.467
22.858	22.9501	2.055	5.10003	205.5
22.878	22.9612	2.055	5.10249	205.5
22.898	22.9523	2.0555	5.10051	205.55
22.918	22.9552	2.05583	5.10115	205.583
22.938	22.9598	2.05617	5.10218	205.617
22.958	22.9683	2.0565	5.10406	205.65
22.978	22.9809	2.057	5.10687	205.7
22.998	22.9964	2.05733	5.1103	205.733
23.018	23.0133	2.05767	5.11408	205.767
23.038	23.1232	2.05783	5.13849	205.783
23.058	23.1094	2.058	5.13543	205.8
23.078	23.1252	2.0585	5.13894	205.85
23.099	23.1265	2.05883	5.13922	205.883
23.119	23.1318	2.059	5.1404	205.9
23.139	23.1389	2.0595	5.14197	205.95
23.159	23.1502	2.05983	5.14449	205.983
23.179	23.1653	2.06017	5.14785	206.017
23.199	23.1837	2.0605	5.15193	206.05
23.219	23.2023	2.06083	5.15607	206.083
23.239	23.2193	2.06133	5.15985	206.133
23.259	23.236	2.06167	5.16355	206.167
23.279	23.2518	2.062	5.16707	206.2
23.299	23.2665	2.06233	5.17033	206.233
23.319	23.2824	2.06283	5.17386	206.283
23.339	23.2996	2.06317	5.17768	206.317
23.359	23.3178	2.0635	5.18174	206.35
23.379	23.4319	2.064	5.20709	206.4
23.399	23.4553	2.064	5.21229	206.4
23.419	23.4442	2.06433	5.20982	206.433
23.439	23.4527	2.06467	5.21171	206.467
23.459	23.456	2.065	5.21243	206.5
23.479	23.467	2.06533	5.21489	206.533
23.499	23.4795	2.06567	5.21766	206.567
23.519	23.4953	2.066	5.22118	206.6
23.54	23.5093	2.06633	5.2243	206.633
23.56	23.5228	2.06667	5.22729	206.667
23.58	23.5372	2.06717	5.23049	206.717
23.6	23.5524	2.0675	5.23387	206.75
23.62	23.6917	2.06767	5.26482	206.767
23.64	23.695	2.06783	5.26556	206.783
23.66	23.6936	2.06817	5.26524	206.817
23.68	23.6921	2.06833	5.26492	206.833
23.7	23.6932	2.06867	5.26515	206.867
23.72	23.6977	2.06883	5.26615	206.883
23.74	23.7043	2.069	5.26763	206.9
23.76	23.7122	2.06933	5.26938	206.933
23.78	23.719	2.06967	5.27089	206.967
23.8	23.7266	2.07	5.27257	207
23.82	23.7349	2.07033	5.27442	207.033
23.84	23.7446	2.07083	5.27659	207.083
23.86	23.7539	2.071	5.27864	207.1
23.88	23.7634	2.0715	5.28077	207.15
23.9	23.7729	2.07183	5.28287	207.183
23.92	23.7839	2.07217	5.28531	207.217
23.94	23.7979	2.0725	5.28841	207.25
23.96	23.8123	2.073	5.29162	207.3
23.98	23.8287	2.07333	5.29527	207.333
24	23.9569	2.0735	5.32375	207.35
24.02	23.9556	2.0735	5.32347	207.35
24.04	23.9473	2.074	5.32161	207.4
24.061	23.9468	2.07417	5.3215	207.417
24.081	23.9507	2.0745	5.32237	207.45
24.101	23.9565	2.07483	5.32367	207.483
24.121	23.9654	2.07517	5.32564	207.517
24.141	23.9773	2.0755	5.3283	207.55
24.161	23.99	2.07567	5.3311	207.567
24.181	24.0033	2.07617	5.33406	207.617
24.201	24.0155	2.0765	5.33679	207.65
24.221	24.0301	2.07683	5.34003	207.683
24.241	24.0451	2.077	5.34335	207.7
24.261	24.0596	2.07733	5.34657	207.733
24.281	24.1802	2.0775	5.37337	207.75
24.301	24.1765	2.07767	5.37256	207.767
24.321	24.1746	2.078	5.37214	207.8
24.341	24.1741	2.07817	5.37202	207.817
24.361	24.1809	2.0785	5.37353	207.85
24.381	24.1889	2.07883	5.37532	207.883
24.401	24.1992	2.07917	5.37759	207.917
24.421	24.2093	2.0795	5.37984	207.95
24.441	24.2202	2.08	5.38227	208
24.461	24.2313	2.08033	5.38473	208.033
24.481	24.2436	2.08067	5.38746	208.067
24.501	24.2561	2.081	5.39025	208.1
24.521	24.2698	2.08133	5.3933	208.133
24.542	24.2862	2.08167	5.39693	208.167
24.562	24.3025	2.082	5.40056	208.2
24.582	24.4089	2.08233	5.42421	208.233
24.602	24.4395	2.0825	5.431	208.25
24.622	24.4236	2.08283	5.42747	208.283
24.642	24.4276	2.08317	5.42835	208.317
24.662	24.432	2.08333	5.42934	208.333
24.682	24.4433	2.08383	5.43184	208.383
24.702	24.4557	2.08417	5.43461	208.417
24.722	24.4691	2.0845	5.43758	208.45
24.742	24.4832	2.08483	5.44072	208.483
24.762	24.4957	2.085	5.44349	208.5
24.782	24.5089	2.08533	5.44642	208.533
24.802	24.6225	2.08567	5.47167	208.567
24.822	24.6279	2.08567	5.47286	208.567
24.842	24.625	2.08617	5.47222	208.617
24.862	24.6274	2.08633	5.47275	208.633
24.882	24.6335	2.08667	5.47412	208.667
24.902	24.6436	2.087	5.47635	208.7
24.922	24.6563	2.08733	5.47918	208.733
24.942	24.669	2.08767	5.48201	208.767
24.962	24.6823	2.088	5.48496	208.8
24.982	24.6949	2.08833	5.48775	208.833
25.002	24.7078	2.08867	5.49062	208.867
25.022	24.7198	2.089	5.49329	208.9
25.043	24.7321	2.08933	5.49602	208.933
25.063	24.7455	2.08983	5.49899	208.983
25.083	24.7608	2.09017	5.5024	209.017
25.103	24.7766	2.0905	5.50592	209.05
25.123	24.7945	2.09083	5.50988	209.083
25.143	24.8998	2.091	5.53329	209.1
25.163	24.9172	2.09117	5.53717	209.117
25.183	24.9095	2.09133	5.53545	209.133
25.203	24.9117	2.09167	5.53594	209.167
25.223	24.9139	2.09183	5.53642	209.183
25.243	24.9199	2.09217	5.53776	209.217
25.263	24.9272	2.0925	5.53939	209.25
25.283	24.9381	2.09283	5.5418	209.283
25.303	24.9518	2.09317	5.54483	209.317
25.323	24.9645	2.09333	5.54767	209.333
25.343	24.9764	2.09367	5.55031	209.367
25.363	24.9873	2.09383	5.55274	209.383
25.383	24.9973	2.094	5.55495	209.4
25.403	25.0066	2.0925	5.55702	209.25
25.423	25.1976	2.07467	5.59946	207.467
25.443	23.0715	2.04183	5.127	204.183
25.463	18.7698	1.9895	4.17106	198.95
25.483	14.0767	1.92433	3.12816	192.433
25.503	10.1451	1.84133	2.25446	184.133
25.523	3.02816	1.74433	0.672924	174.433
25.543	-0.775008	1.63233	-0.172224	163.233
25.563	-0.158857	1.49733	-0.0353015	149.733
25.583	-0.0306523	1.35417	-0.00681163	135.417
25.603	-0.0148691	1.1955	-0.00330425	119.55
25.623	-0.0228418	1.009	-0.00507596	100.9
25.644	-0.0231802	0.815667	-0.00515115	81.5667
25.664	-0.0196494	0.627	-0.00436654	62.7
25.684	-0.0152075	0.471167	-0.00337945	47.1167
25.704	-0.0101626	0.36	-0.00225836	36
25.724	-0.00782373	0.274667	-0.00173861	27.4667
25.744	-0.00561719	0.208833	-0.00124826	20.8833
25.764	-0.00424951	0.1595	-0.000944336	15.95
25.784	-0.00369043	0.121833	-0.000820096	12.1833
25.804	-0.00271973	0.0916667	-0.000604384	9.16667
25.824	-0.00235205	0.0698333	-0.000522678	6.98333
25.844	-0.00192529	0.0533333	-0.000427843	5.33333
25.864	-0.00210156	0.0408333	-0.000467014	4.08333
25.884	-0.00217529	0.031	-0.000483398	3.1
25.904	-0.00207227	0.0231667	-0.000460504	2.31667
25.924	-0.00220508	0.0178333	-0.000490017	1.78333
25.944	-0.00252832	0.0135	-0.000561849	1.35
25.964	-0.00255762	0.01	-0.000568359	1
25.984	-0.0026167	0.0075	-0.000581489	0.75
26.004	-0.00277832	0.00566667	-0.000617404	0.566667
26.024	-0.0026167	0.00433333	-0.000581489	0.433333
26.044	-0.00282227	0.00316667	-0.00062717	0.316667
26.064	-0.00313135	0.00233333	-0.000695855	0.233333
26.084	-0.002896	0.00166667	-0.000643555	0.166667
26.104	-0.00276367	0.00116667	-0.000614149	0.116667
26.125	-0.00273437	0.000833333	-0.000607639	0.0833333
26.145	-0.00279297	0.0005	-0.00062066	0.05
